# Supplementary material for: Epigenetics Identifier screens reveal regulators of chromatin acylation and limited specificity of acylation antibodies
Source: Sci Rep. 2021 Jun 17;11:12795. doi: 10.1038/s41598-021-91359-0 (PMC8211816; doi:10.1038/s41598-021-91359-0)
Supplement: Supplementary file 2 — Supplementary Information 2. [file 41598_2021_91359_MOESM2_ESM.xlsx]

## Sheet: Title page
Supplementary Information 2 Epigenetics Identifier screens reveal regulators of chromatin acylation and limited specificity of acylation antibodies Leonie Kollenstart, Sophie C. van der Horst, Kees Vreeken, George M.C. Janssen, Fabrizio Martino, Hanneke Vlaming, Peter A. van Veelen, Fred van Leeuwen and Haico van Attikum This file contains supplementary Information 2 - Source data

## Sheet: Readme
Supplementary Information 2 - Source data
Belonging to Figure 1D, Figure 6A and Supplementary Figure 1D-F
Normalized acetylation, crotonylation, butyrylation and succinylation levels at the barcodes for each strain
12 sheets in this Excel file
UpTag_overH3_meanlog2	Log2-transformed average values of UpTag data of two screens. Normalized for H3
DownTag_overH3meanlog2	Log2-transformed average values of DownTag data of two screens. Normalized for H3
UpTag_meanlog2	Log2-transformed average values of UpTag data of two screens.
DownTag_meanlog2	Log2-transformed average values of DownTag data of two screens.
UpTag_screen1	Log2-transformed UpTag data from screen 1. Normalized to input.
UpTag_screen2	Log2-transformed UpTag data from screen 2. Normalized to input.
DownTag_screen1	Log2-transformed DownTag data from screen 1. Normalized to input.
DownTag_screen2	Log2-transformed DownTag data from screen 2. Normalized to input.
Rawcounts_UpTag_screen1	Raw counts of UpTag screen 2.
Rawcounts_UpTag_screen2	Raw counts of UpTag screen 1.
Rawcounts_DownTag_screen1	Raw counts of DownTag screen 2.
Rawcounts_DownTag_screen2	Raw counts of DownTag screen 1.
Columns sheet 1-2
Index	Unique identifiers
Plate	Which of 7 plates (7 subsets) the strain was on
ORF	Systematic name of the deleted gene
Gene	Standard name, as in SGD
TAG.Name	Barcode present in this strain.
Mutant	Type of mutant, deletion or DaMP
Acetyl_H3_mean	pan-acetyl/H3 value (after median normalization per plate of individual IP corrected for input)
Crotonyl_H3_mean	pan-crotonyl/H3 value (after median normalization per plate of individual IP corrected for input)
Butyryl_H3_mean	pan-butyryl/H3 value (after median normalization per plate of individual IP corrected for input)
Succinyl_H3_mean	pan-succinyl/H3 value (after median normalization per plate of individual IP corrected for input)
H3_mean	H3 value (after median normalization per plate of individual IP corrected for input)
Description	Description, as in SGD
Columns sheet 3-8
Index	Unique identifiers
Plate	Which of 7 plates (7 subsets) the strain was on
ORF	Systematic name of the deleted gene
Gene	Standard name, as in SGD
TAG.Name	Barcode present in this strain.
Mutant	Type of mutant, deletion or DaMP
Acetyl	pan-acetyl value (after median normalization per plate of individual IP corrected for input)
Crotonyl	pan-crotonyl value (after median normalization per plate of individual IP corrected for input)
Butyryl	pan-butyryl value (after median normalization per plate of individual IP corrected for input)
Succinyl	pan-succinyl value (after median normalization per plate of individual IP corrected for input)
H3	H3 value (after median normalization per plate of individual IP corrected for input)
Description	Description, as in SGD
Columns sheet 9-12
Rownames	Barcodes
All other columns	Plate_experiment combination. Data in one column came from one PCR and thus got one index.

## Sheet: UpTag_overH3_meanlog2
Index	Plate	ORF	Gene	UPTAG.Name	Mutant	Acetyl_H3_mean_UP	Crotonyl_H3_mean_UP	Butyryl_H3_mean_UP	Succinyl_H3_mean_UP	H3_mean_UP	Description
16	1	YOR094W	ARF3	UPTAG0001	Deletion	0.122858	0.211715	0.250589	0.218427	-0.0199155	Glucose-repressible ADP-ribosylation factor; GTPase of Ras superfamily involved in regulating cell polarity and invasive growth; localizes to dynamic spots at plasma membrane and modulates PtdIns(4,5)P2 levels to facilitate endocytosis; required for localization of endocytic protein Lsb5p to correct cortical site in cells; also has mRNA binding activity; homolog of mammalian Arf6
19	1	YOR332W	VMA4	UPTAG0481	Deletion	-0.255436	-0.549246	-0.713293	-0.328579	-0.074563	Subunit E of the V1 domain of the vacuolar H+-ATPase (V-ATPase); V-ATPase is an electrogenic proton pump found throughout the endomembrane system; V1 domain has eight subunits; required for the V1 domain to assemble onto the vacuolar membrane; protein abundance increases in response to DNA replication stress
21	1	YOL082W	ATG19	UPTAG0386	Deletion	-0.17538	-0.0592979	0.100282	-0.316091	0.0374691	Receptor protein for the cytoplasm-to-vacuole targeting (Cvt) pathway; delivers cargo proteins aminopeptidase I (Ape1p) and alpha-mannosidase (Ams1p) to the phagophore assembly site for packaging into Cvt vesicles; interaction with Atg19p during the Cvt pathway requires phosphorylation by Hrr25p
22	1	YPL207W	TYW1	UPTAG0098	Deletion	-0.214767	-0.137656	-0.0433736	0.0999648	-0.0371473	Iron-sulfer protein required for synthesis of Wybutosine modified tRNA; Wybutosine is a modified guanosine found at the 3'-position adjacent to the anticodon of phenylalanine tRNA which supports reading frame maintenance by stabilizing codon-anticodon interactions; induction by Yap5p in response to iron provides protection from high iron toxicity; overexpression results in increased cellular iron
23	1	YKL080W	VMA5	UPTAG0482	Deletion	-0.173606	-0.0889687	-0.152326	0.308463	0.213877	Subunit C of the V1 peripheral membrane domain of V-ATPase; part of the electrogenic proton pump found throughout the endomembrane system; required for the V1 domain to assemble onto the vacuolar membrane; the V1 peripheral membrane domain of vacuolar H+-ATPase (V-ATPase) has eight subunits
24	1	YDL161W	ENT1	UPTAG0003	Deletion	0.115021	0.0919369	0.195406	-0.200457	0.0122118	Epsin-like protein involved in endocytosis and actin patch assembly; functionally redundant with Ent2p; binds clathrin via a clathrin-binding domain motif at C-terminus; relocalizes from bud neck to cytoplasm upon DNA replication stress; ENT1 has a paralog, ENT2, that arose from the whole genome duplication
26	1	YPR003C	YPR003C	UPTAG0099	Deletion	-0.167877	-0.0639607	-0.0436553	0.0840732	0.123141	Putative sulfate permease; physically interacts with Hsp82p; green fluorescent protein (GFP)-fusion protein localizes to the ER; YPR003C is not an essential gene
28	1	YLR206W	ENT2	UPTAG0004	Deletion	0.10885	0.19705	0.186783	0.200138	-0.225164	Epsin-like protein required for endocytosis and actin patch assembly; functionally redundant with Ent1p; contains clathrin-binding motif at C-terminus; ENT2 has a paralog, ENT1, that arose from the whole genome duplication
30	1	YPR063C	YPR063C	UPTAG0100	Deletion	0.160249	0.452435	0.344508	0.506354	-0.465065	ER-localized protein of unknown function
31	1	YEL051W	VMA8	UPTAG0484	Deletion	-0.192816	-0.189379	-0.176688	0.0708189	-0.446889	Subunit D of the V1 peripheral membrane domain of V-ATPase; part of the electrogenic proton pump found throughout the endomembrane system; plays a role in the coupling of proton transport and ATP hydrolysis; the V1 peripheral membrane domain of the vacuolar H+-ATPase (V-ATPase) has eight subunits
32	1	YLL038C	ENT4	UPTAG0005	Deletion	0.0576155	0.195803	0.0545887	0.0676862	-0.247554	Protein of unknown function; contains an N-terminal epsin-like domain; proposed to be involved in the trafficking of Arn1p in the absence of ferrichrome
33	1	YOR359W	VTS1	UPTAG0389	Deletion	0.00224242	-0.085079	-0.20515	-0.025767	0.105115	Flap-structured DNA-binding and RNA-binding protein; stimulates deadenylation-dependent mRNA degradation mediated by the CCR4-NOT deadenylase complex; member of the Smaug (Smg) family of post-transcriptional regulators which bind RNA through a conserved sterile alpha motif (SAM) domain that interacts with Smg recognition element (SREs) containing transcripts; stimulates Dna2p endonuclease activity
34	1	YPR091C	YPR091C	UPTAG0101	Deletion	0.104738	0.185815	0.25057	-0.081079	-0.147949	Lipid-binding ER protein, enriched at nucleus-vacuolar junctions (NVJ); may be involved in sterol metabolism or signaling at the NVJ; contains a synaptotagmin-like-mitochondrial-lipid binding protein (SMP) domain; binds phosphatidylinositols and other lipids in a large-scale study; may interact with ribosomes, based on co-purification experiments
35	1	YJR033C	RAV1	UPTAG0485	Deletion	0.361322	0.483302	0.569404	0.51523	-0.618158	Subunit of RAVE complex (Rav1p, Rav2p, Skp1p); the RAVE complex promotes assembly of the V-ATPase holoenzyme; required for transport between the early and late endosome/PVC and for localization of TGN membrane proteins; potential Cdc28p substrate
38	1	YPR114W	YPR114W	UPTAG0102	Deletion	-0.255354	-0.246916	-0.255945	0.114024	0.0114076	Putative protein of unknown function
39	1	YHR039C-A	VMA10	UPTAG0486	Deletion	0.0109221	NA	NA	NA	NA	Subunit G of the V1 peripheral membrane domain of V-ATPase; part of the electrogenic proton pump found throughout the endomembrane system; involved in vacuolar acidification; the V1 peripheral membrane domain of the vacuolar H+-ATPase (V-ATPase) has eight subunits
44	1	YNL293W	MSB3	UPTAG0008	Deletion	-0.159969	-0.276956	-0.303884	-0.114192	-0.00335393	Rab GTPase-activating protein; regulates endocytosis via inactivation of Vps21p at endosomes and vacuole fusion via inactivation of Ypt7p at vacuoles; also acts on Ypt52p and Sec4p; localizes to plasma membrane, sites of polarized growth; relocalizes from bud neck to cytoplasm upon DNA replication stress; similar to TBC-domain Tre2 oncogene; MSB3 has a paralog, MSB4, that arose from the whole gen…
46	1	YDR519W	FPR2	UPTAG0104	Deletion	0.240097	0.111543	0.17476	0.0636074	-0.150821	Membrane-bound peptidyl-prolyl cis-trans isomerase (PPIase); binds to the drugs FK506 and rapamycin; expression pattern suggests possible involvement in ER protein trafficking; relocalizes from nucleus to vacuole upon DNA replication stress; mutation is functionally complemented by human FKBP2
47	1	YDR202C	RAV2	UPTAG0488	Deletion	-0.794235	-0.682526	-0.712777	-0.503439	0.542614	Subunit of RAVE complex (Rav1p, Rav2p, Skp1p); the RAVE complex associates with the V1 domain of the vacuolar membrane (H+)-ATPase (V-ATPase) and promotes assembly and reassembly of the holoenzyme
48	1	YCL034W	LSB5	UPTAG0009	Deletion	-0.124317	-0.170015	0.118482	-0.0458639	1.33855	Protein involved in membrane-trafficking events at plasma membrane; interacts with actin regulators Sla1p and Las17p, ubiquitin, Arf3p to couple actin dynamics to membrane trafficking processes; similar structure to GGA family of proteins with N-terminal VHS domain and GAT domain; binds Las17p, which is homolog of human Wiskott-Aldrich Syndrome protein involved in actin patch assembly, actin poly…
50	1	YDR056C	YDR056C	UPTAG0105	Deletion	-0.163365	-0.158871	-0.163325	-0.586047	0.518117	Putative protein of unknown function; subunit of evolutionarily conserved EMC (Endoplasmic Reticulum Membrane Complex) implicated in ERAD (ER-associated degradation) and proper assembly of multi-pass transmembrane (TM) proteins; EMC acts in yeast as an ER-mitochondria tether that interacts with outer membrane protein Tom5p of TOM (Translocase of the Mitochondrial Outer Membrane) complex; YDR056C …
51	1	YDL185W	TFP1	UPTAG0489	Deletion	-0.249197	-0.0549203	-0.237522	-0.0523517	-0.0945206	Subunit A of the V1 peripheral membrane domain of V-ATPase; protein precursor undergoes self-catalyzed splicing to yield the extein Tfp1p and the intein Vde (PI-SceI), which is a site-specific endonuclease; the V1 peripheral membrane domain of the vacuolar H+-ATPase (V-ATPase) has eight subunits; involved in methionine restriction extension of chronological lifespan in an autophagy-dependent mann…
52	1	YBR128C	ATG14	UPTAG0010	Deletion	-0.00216128	-0.0405338	0.0890696	0.154817	-0.257799	Autophagy-specific subunit of phosphatidylinositol 3-kinase complex I; Atg14p targets complex I to the phagophore assembly site (PAS); required for localizing additional ATG proteins to the PAS; required for overflow degradation of misfolded proteins when ERAD is saturated; homolog of human Barkor; other members are Vps34, Vps15, and Vps30p
54	1	YGL079W	YGL079W	UPTAG0106	Deletion	-0.113045	0.195794	0.082003	0.255389	-0.11892	Subunit of the BLOC-1 complex involved in endosomal maturation; null mutant is sensitive to drug inducing secretion of vacuolar cargo; GFP-fusion protein localizes to the endosome
55	1	YLR447C	VMA6	UPTAG0490	Deletion	-0.213876	-0.22284	-0.245696	NA	-0.53322	Subunit d of the V0 integral membrane domain of V-ATPase; part of the electrogenic proton pump found in the endomembrane system; required for V1 domain assembly on the vacuolar membrane; the V0 integral membrane domain of vacuolar H+-ATPase (V-ATPase) has five subunits
56	1	YMR159C	ATG16	UPTAG0011	Deletion	-0.0961641	-0.185427	-0.14186	-0.0333437	0.136446	Conserved protein involved in autophagy; interacts with Atg12p-Atg5p conjugates to form Atg12p-Atg5p-Atg16p multimers, which binds to membranes and localizes to the pre-autophagosomal structure and are required for autophagy; relocalizes from nucleus to cytoplasmic foci upon DNA replication stress
58	1	YGR206W	YGR206W	UPTAG0107	Deletion	-0.0132814	-0.0466762	0.0388673	-0.0828534	-0.166337	ESCRT-I subunit required to stabilize ESCRT-I core complex oligomers; the ESCRT-I core complex (Stp22p, Vps28p, Srn2p) is involved in ubiquitin-dependent sorting of proteins into the endosome; deletion mutant is sensitive to rapamycin and nystatin
59	1	YOR270C	VPH1	UPTAG0491	Deletion	-0.000594266	-0.132884	-0.122668	0.0192437	-0.333939	Subunit a of vacuolar-ATPase V0 domain; one of two isoforms (Vph1p and Stv1p); Vph1p is located in V-ATPase complexes of the vacuole while Stv1p is located in V-ATPase complexes of the Golgi and endosomes; relative distribution to the vacuolar membrane decreases upon DNA replication stress; human homolog ATP6V0A4 implicated in renal tubular acidosis, can complement yeast null mutant
60	1	YPL100W	ATG21	UPTAG0012	Deletion	0.113878	-0.0011713	0.0244723	0.12263	-0.0723158	Phosphoinositide binding protein; required for vesicle formation in the cytoplasm-to-vacuole targeting (CVT) pathway, autophagy, micronucleophagy and mitophagy; binds to several phosphoinositides including: PtdIns(3,5)P2, PI3P and PI4P; involved in PI3P-dependent recruitment and organization of both the Atg12-Atg5-Atg16 complex and Atg8p at the pre-autophagosomal structure; WD-40 repeat containin…
64	1	YBR067C	TIP1	UPTAG0769	Deletion	-0.153214	-0.176629	-0.136369	0.0294128	0.225784	Major cell wall mannoprotein with possible lipase activity; transcription is induced by heat- and cold-shock; member of the Srp1p/Tip1p family of serine-alanine-rich proteins
66	1	YAL029C	MYO4	UPTAG0865	Deletion	-0.380331	-0.481954	-0.460735	-0.712461	0.929277	Type V myosin motor involved in actin-based transport of cargos; required for mRNA transport, including ASH1 mRNA, and facilitating the growth and movement of ER tubules into the growing bud along with She3p; MYO4 has a paralog, MYO2, that arose from the whole genome duplication
68	1	YGR032W	GSC2	UPTAG0770	Deletion	-0.124444	0.000533531	-0.138302	0.0706895	-0.219834	Catalytic subunit of 1,3-beta-glucan synthase; involved in formation of the inner layer of the spore wall; activity positively regulated by Rho1p and negatively by Smk1p; GSC2 has a paralog, FKS1, that arose from the whole genome duplication
72	1	YLR342W	FKS1	UPTAG0771	Deletion	0.060953	0.0371399	-0.0276621	0.0131199	-0.318008	Catalytic subunit of 1,3-beta-D-glucan synthase; functionally redundant with alternate catalytic subunit Gsc2p; binds to regulatory subunit Rho1p; involved in cell wall synthesis and maintenance; localizes to sites of cell wall remodeling; FKS1 has a paralog, GSC2, that arose from the whole genome duplication
74	1	YML006C	GIS4	UPTAG0867	Deletion	-0.0584559	-0.0643804	-0.110893	-0.000652646	0.0588837	CAAX box containing protein of unknown function; proposed to be involved in the RAS/cAMP signaling pathway
76	1	YLR433C	CNA1	UPTAG0772	Deletion	-0.0505864	0.0631493	0.055821	-0.0300663	-0.234293	Calcineurin A; one isoform (the other is Cmp2p) of the catalytic subunit of calcineurin, a Ca++/calmodulin-regulated protein phosphatase which regulates Crz1p (a stress-response transcription factor), the other calcineurin subunit is CNB1; regulates the function of Aly1p alpha-arrestin; CNA1 has a paralog, CMP2, that arose from the whole genome duplication
78	1	YLR094C	GIS3	UPTAG0868	Deletion	0.170872	0.314188	0.221477	-0.130561	-0.290826	Protein of unknown function
80	1	YKL190W	CNB1	UPTAG0773	Deletion	-0.0609473	-0.0957448	-0.0327113	-0.0136534	0.0989379	Calcineurin B; regulatory subunit of calcineurin, a Ca++/calmodulin-regulated type 2B protein phosphatase which regulates Crz1p (stress-response transcription factor); other calcineurin subunit encoded by CNA1 and/or CMP1; regulates function of Aly1p alpha-arrestin; myristoylation by Nmt1p reduces calcineurin activity in response to submaximal Ca signals, is needed to prevent constitutive phospha…
82	1	YOR030W	DFG16	UPTAG0869	Deletion	-0.146523	-0.130741	-0.0954995	-0.14253	0.110011	Probable multiple transmembrane protein; involved in diploid invasive and pseudohyphal growth upon nitrogen starvation; is glycosylated and phosphorylated; interacts with Rim21p and Rim9p in the plasma membrane to form a pH-sensing complex in the Rim101 pathway and is required to maintain Rim21p levels; required for accumulation of processed Rim101p
86	1	YPL049C	DIG1	UPTAG0870	Deletion	-0.0568802	-0.308082	-0.103579	-0.165204	0.336607	MAP kinase-responsive inhibitor of the Ste12p transcription factor; involved in the regulation of mating-specific genes and the invasive growth pathway; related regulators Dig1p and Dig2p bind to Ste12p; DIG1 has a paralog, DIG2, that arose from the whole genome duplication
88	1	YHR143W	DSE2	UPTAG0775	Deletion	0.00588916	-0.0386194	-0.0151748	-0.444883	0.313632	Daughter cell-specific secreted protein with similarity to glucanases; degrades cell wall from the daughter side causing daughter to separate from mother; expression is repressed by cAMP
92	1	YGR143W	SKN1	UPTAG0776	Deletion	0.23476	0.370259	0.388663	0.381874	-0.297084	Protein involved in sphingolipid biosynthesis; type II membrane protein; SKN1 has a paralog, KRE6, that arose from the whole genome duplication
94	1	YGR040W	KSS1	UPTAG0872	Deletion	0.0337456	0.124123	0.0308561	0.0803006	-0.193407	Mitogen-activated protein kinase (MAPK); involved in signal transduction pathways that control filamentous growth and pheromone response; regulates septum assembly, and may directly phosphorylate Bni4p; the KSS1 gene is nonfunctional in S288C strains and functional in W303 strains
96	1	YPR159W	KRE6	UPTAG0777	Deletion	-0.193627	-0.572229	-0.444488	-0.852958	0.444934	Type II integral membrane protein; required for beta-1,6 glucan biosynthesis; putative beta-glucan synthase; localizes to ER, plasma membrane, sites of polarized growth and secretory vesicles; functionally redundant with Skn1p; KRE6 has a paralog, SKN1, that arose from the whole genome duplication
98	1	YBR095C	RXT2	UPTAG0873	Deletion	0.336753	0.350288	0.278765	0.701661	0.159346	Component of the histone deacetylase Rpd3L complex; possibly involved in cell fusion and invasive growth; relocalizes to the cytosol in response to hypoxia
100	1	YNL090W	RHO2	UPTAG0778	Deletion	0.0608611	0.292564	0.118039	0.234831	-0.443495	Non-essential small GTPase of the Rho/Rac family of Ras-like proteins; involved in the establishment of cell polarity and in microtubule assembly
102	1	YOR080W	DIA2	UPTAG0874	Deletion	0.165188	-0.130108	-0.204703	-0.243019	0.144456	Origin-binding F-box protein; forms SCF ubiquitin ligase complex with Skp1p and Cdc53p; functions in ubiquitination of silent chromatin structural protein Sir4p; required to target Cdc6p for destruction during G1 phase; required for deactivation of Rad53 checkpoint kinase, completion of DNA replication during recovery from DNA damage, assembly of RSC complex, RSC-mediated transcription regulation…
106	1	YPL192C	PRM3	UPTAG0875	Deletion	0.261767	0.293661	0.410172	0.372306	-0.516634	Protein required for nuclear envelope fusion during karyogamy; pheromone-regulated; peripheral protein of the nuclear membrane; interacts with Kar5p at the spindle pole body
108	1	YPL053C	KTR6	UPTAG0780	Deletion	0.0387916	0.048066	-0.000515796	-0.0911587	-0.0103364	Probable mannosylphosphate transferase; involved in the synthesis of core oligosaccharides in protein glycosylation pathway; member of the KRE2/MNT1 mannosyltransferase family; KTR6 has a paralog, KRE2, that arose from the whole genome duplication
112	1	YOR216C	RUD3	UPTAG0193	Deletion	-0.253677	-0.191007	-0.217566	-0.511321	0.492482	Golgi matrix protein; involved in the structural organization of the cis-Golgi; interacts genetically with COG3 and USO1
113	1	YBL015W	ACH1	UPTAG0577	Deletion	0.070084	-0.0168534	0.0185703	0.0879852	-0.129617	Protein with CoA transferase activity; particularly for CoASH transfer from succinyl-CoA to acetate; has minor acetyl-CoA-hydrolase activity; phosphorylated; required for acetate utilization and for diploid pseudohyphal growth
114	1	YHR193C	EGD2	UPTAG0289	Deletion	0.152591	0.0583683	0.230068	-0.0448976	0.0522272	Alpha subunit of the nascent polypeptide-associated complex (NAC); involved in protein sorting and translocation; associated with cytoplasmic ribosomes
115	1	YDR248C	YDR248C	UPTAG0673	Deletion	-0.108373	-0.236175	-0.0696845	-0.158728	-0.0490966	Putative gluconokinase; sequence similarity to bacterial and human gluconokinase; green fluorescent protein (GFP)-fusion protein localizes to the cytoplasm; upregulated by deletion of the RNAP-II associated factor, PAF1
116	1	YFL048C	EMP47	UPTAG0194	Deletion	-0.272615	-0.301328	-0.190147	-0.235453	0.490883	Integral membrane component of ER-derived COPII-coated vesicles; functionS in ER to Golgi transport; EMP47 has a paralog, EMP46, that arose from the whole genome duplication
117	1	YGR268C	HUA1	UPTAG0578	Deletion	-0.0496214	0.0323031	-0.0202329	-0.00135376	0.0452397	Cytoplasmic protein containing a zinc finger domain; sequence similarity to that of Type I J-proteins; computational analysis of large-scale protein-protein interaction data suggests a possible role in actin patch assembly
118	1	YCR020C-A	MAK31	UPTAG0290	Deletion	0.0902285	0.0298851	0.0777019	-0.0172469	0.0312658	Non-catalytic subunit of N-terminal acetyltransferase of the NatC type; required for replication of dsRNA virus; member of the Sm protein family
119	1	YEL020C	YEL020C	UPTAG0674	Deletion	-0.58006	-0.433065	-0.470964	-0.681072	0.0225637	Peroxisomal matrix protein; well-conserved in fungi; contains tripartite homology domain of thiamine pyrophosphate (TPP) enzymes; targeted to peroxisomes by Pex5p; contains low sequence identity with Pdc1p; mRNA identified as translated by ribosome profiling data
120	1	YLR080W	EMP46	UPTAG0195	Deletion	-0.122952	-0.197774	-0.224278	-0.367313	0.457995	Integral membrane component of ER-derived COPII-coated vesicles; functions in ER to Golgi transport; EMP46 has a paralog, EMP47, that arose from the whole genome duplication
121	1	YOR284W	HUA2	UPTAG0579	Deletion	-0.0100294	0.0855494	0.0750611	0.270319	0.00180393	Cytoplasmic protein of unknown function; computational analysis of large-scale protein-protein interaction data suggests a possible role in actin patch assembly
122	1	YEL053C	MAK10	UPTAG0291	Deletion	0.158417	0.209996	0.0482737	-0.107213	-0.354388	Non-catalytic subunit of the NatC N-terminal acetyltransferase; required for replication of dsRNA virus; expression is glucose-repressible; human NatC ortholog, Naa35, requires co-expression of the human catalytic subunit, Naa30, to functionally complement the null allele
123	1	YGR237C	YGR237C	UPTAG0675	Deletion	-0.327468	-0.325739	-0.227689	-0.111235	0.549215	Putative protein of unknown function; green fluorescent protein (GFP)-fusion protein localizes to the cytoplasm
124	1	YML067C	ERV41	UPTAG0196	Deletion	-0.144477	-0.296052	-0.262287	-0.119977	0.286206	Protein localized to COPII-coated vesicles; forms a complex with Erv46p; involved in the membrane fusion stage of transport; has homology to human ERGIC2 (PTX1) protein
125	1	YLR144C	ACF2	UPTAG0580	Deletion	0.0786617	-0.0233316	-0.153694	-0.00123345	0.133361	Intracellular beta-1,3-endoglucanase; expression is induced during sporulation; may have a role in cortical actin cytoskeleton assembly; protein abundance increases in response to DNA replication stress
126	1	YPR051W	MAK3	UPTAG0292	Deletion	-0.0603094	-0.133834	-0.164107	-0.515433	0.311218	Catalytic subunit of the NatC type N-terminal acetyltransferase (NAT); involved in subcellular targeting of select N-terminally acetylated substrates to the Golgi apparatus (Arl3p and Grh1p) and the inner nuclear membrane (Trm1p); required for replication of dsRNA virus; human NatC ortholog, Naa60, functionally complements the null, requiring either auxiliary subunit Mak10p or co-expression of hu…
127	1	YHR033W	YHR033W	UPTAG0676	Deletion	-0.162911	0.00556282	-0.0120767	0.140358	0.232618	Putative protein of unknown function; epitope-tagged protein localizes to the cytoplasm; YHR033W has a paralog, PRO1, that arose from the whole genome duplication
128	1	YAL042W	ERV46	UPTAG0197	Deletion	0.122691	0.0649628	0.18125	0.0928769	0.0487286	Protein localized to COPII-coated vesicles; forms a complex with Erv41p; involved in the membrane fusion stage of transport
130	1	YIL016W	SNL1	UPTAG0293	Deletion	0.00832705	-0.0191796	0.0734957	0.024352	-0.0290735	Ribosome-associated protein; proposed to act in protein synthesis and nuclear pore complex biogenesis and maintenance as well as protein folding; has similarity to the mammalian BAG-1 protein
131	1	YML131W	YML131W	UPTAG0677	Deletion	0.168562	0.0322862	0.0919832	0.0506161	0.0764365	Protein of unknown function; similar to medium chain dehydrogenase/reductases; expression induced by stresses including osmotic shock, DNA damaging agents, and other chemicals; GFP-fusion protein localizes to the cytoplasm; protein abundance increases in response to DNA replication stress
132	1	YAR002C-A	ERP1	UPTAG0198	Deletion	0.0985012	-0.195953	-0.0851396	-0.125603	0.114976	Member of the p24 family involved in ER to Golgi transport; role in misfolded protein quality control; forms heterotrimeric complex with Erp2p, Emp24p, and Erv25p; localized to COPII-coated vesicles; ERP1 has a paralog, ERP6, that arose from the whole genome duplication
133	1	YLR410W	VIP1	UPTAG0582	Deletion	0.357364	0.302171	0.208116	0.364853	-0.100919	Inositol hexakisphosphate and inositol heptakisphosphate kinase; inositol heptakisphosphate (IP7) production is important for phosphate signaling; involved in cortical actin cytoskeleton function, and invasive pseudohyphal growth analogous to S. pombe asp1; inositol hexakisphosphate is also known as IP6
134	1	YML038C	YMD8	UPTAG0294	Deletion	-0.0384589	0.080661	0.156921	0.101667	-0.214316	Putative nucleotide sugar transporter; has similarity to Vrg4p
135	1	YMR073C	YMR073C	UPTAG0678	Deletion	-0.369584	-0.362495	-0.276055	-0.35024	0.157896	Protein of unknown function; may be involved in resistance to carboplatin and cisplatin; null mutant displays increase in spontaneous Rad52p foci; contains a lipid-binding domain and binds cardiolipin in a large-scale study
136	1	YGR166W	KRE11	UPTAG0199	Deletion	0.0183939	-0.0963137	0.140766	-0.0188649	0.158439	Component of transport protein particle (TRAPP) complex II; TRAPPII is a multimeric guanine nucleotide-exchange factor for the GTPase Ypt1p, regulating intra-Golgi and endosome-Golgi traffic; role in cell wall beta-glucan biosynthesis and the stress response
137	1	YPR154W	PIN3	UPTAG0583	Deletion	0.135825	0.117285	0.12427	0.241299	-0.188449	Negative regulator of actin nucleation-promoting factor activity; interacts with Las17p, a homolog of human Wiskott-Aldrich Syndrome protein (WASP), via an N-terminal SH3 domain, and along with LSB1 cooperatively inhibits the nucleation of actin filaments; short-lived protein whose levels increase in response to thermal stress; induces the formation of the [PIN+] and [RNQ+] prions when overproduc…
138	1	YKL209C	STE6	UPTAG0295	Deletion	-0.221493	-0.178308	-0.245177	-0.407325	0.582259	Plasma membrane ATP-binding cassette (ABC) transporter; required for the export of a-factor, catalyzes ATP hydrolysis coupled to a-factor transport; contains 12 transmembrane domains and two ATP binding domains; expressed only in MATa cells; human homolog ABCB1 mediates multidrug resistance in many chemotherapy-resistant tumors by effluxing toxic compounds from the cell
139	1	YMR124W	YMR124W	UPTAG0679	Deletion	-0.000815123	-0.0661364	0.109646	0.225338	0.813431	Protein involved in septin-ER tethering; interacts with ER membrane protein, Scs2p, and Shs1p, a septin ring component, at bud neck to create ER diffusion barrier; GFP-fusion protein localizes to the cell periphery, cytoplasm, bud, and bud neck; interacts with Crm1p in two-hybrid assay; YMR124W has a paralog, YLR031W, that arose from the whole genome duplication
140	1	YOR115C	TRS33	UPTAG0200	Deletion	-0.0877901	-0.0333356	-0.0683519	-0.135662	0.103207	Core component of TRAPP complexes I, II and IV; transport protein particle (TRAPP) complexes are related multimeric guanine nucleotide-exchange factor for the GTPase Ypt1p, regulating ER-Golgi traffic (TRAPPI), intra-Golgi traffic (TRAPPII), endosome-Golgi traffic (TRAPPII and III) and autophagy (TRAPPIII, and IV); proposed subunit of a novel complex, TRAPPIV, that may function redundantly with T…
141	1	YJL020C	BBC1	UPTAG0584	Deletion	0.197408	0.10608	0.165177	-0.109958	-0.209295	Protein possibly involved in assembly of actin patches; interacts with an actin assembly factor Las17p and with the SH3 domains of Type I myosins Myo3p and Myo5p; localized predominantly to cortical actin patches
142	1	YDR410C	STE14	UPTAG0296	Deletion	-0.119618	-0.250815	-0.0632091	0.0121773	0.304402	Farnesyl cysteine-carboxyl methyltransferase; mediates the carboxyl methylation step during C-terminal CAAX motif processing of a-factor and RAS proteins in the endoplasmic reticulum, localizes to the ER membrane
143	1	YNL040W	YNL040W	UPTAG0680	Deletion	-0.140078	-0.0125967	-0.110617	-0.0995935	0.0384433	Protein of unknown function; has strong similarity to alanyl-tRNA synthases from Eubacteria; null mutant displays decreased translation rate and increased readthrough of premature stop codons; green fluorescent protein (GFP)-fusion protein localizes to the cytoplasm; YNL040W is not an essential gene
144	1	YIL044C	AGE2	UPTAG0201	Deletion	-0.0992974	-0.068792	0.0411391	0.0223932	-0.300461	ADP-ribosylation factor (ARF) GTPase activating protein (GAP) effector; involved in Trans-Golgi-Network (TGN) transport; contains C2C2H2 cysteine/histidine motif
146	1	YIR004W	DJP1	UPTAG0297	Deletion	0.070859	0.092519	0.0575649	-0.0944601	-0.0331827	Cytosolic J-domain-containing protein; required for peroxisomal protein import and involved in peroxisome assembly; facilitates import of Mim1p and Mim2p into the mitochondrial outer membrane; homologous to E. coli DnaJ
148	1	YIL076W	SEC28	UPTAG0202	Deletion	-0.24534	-0.253191	-0.463231	-0.276694	-0.0680158	Epsilon-COP subunit of the coatomer; regulates retrograde Golgi-to-ER protein traffic; stabilizes Cop1p, the alpha-COP and the coatomer complex; non-essential for cell growth; protein abundance increases in response to DNA replication stress
149	1	YNL047C	SLM2	UPTAG0586	Deletion	-0.0442008	-0.0447691	-0.0327308	-0.00227014	-0.095535	Phosphoinositide PI4,5P(2) binding protein, forms a complex with Slm1p; acts downstream of Mss4p in a pathway regulating actin cytoskeleton organization in response to stress; TORC2 complex substrate and effector; SLM2 has a paralog, SLM1, that arose from the whole genome duplication
150	1	YNL329C	PEX6	UPTAG0298	Deletion	0.292495	0.337258	0.329571	0.024188	0.344365	AAA-peroxin; heterodimerizes with AAA-peroxin Pex1p and participates in the recycling of peroxisomal signal receptor Pex5p from the peroxisomal membrane to the cystosol; mutations in human PEX6 can lead to severe peroxisomal disorders and early death
151	1	YGR136W	LSB1	UPTAG0682	Deletion	-0.0374873	0.0744981	-0.0167302	0.12361	-0.126041	Negative regulator of actin nucleation-promoting factor activity; interacts with Las17p, a homolog of human Wiskott-Aldrich Syndrome protein (WASP), via an N-terminal SH3 domain, and along with PIN3 cooperatively inhibits the nucleation of actin filaments; overexpression blocks receptor-mediated endocytosis; protein increases in abundance and forms nuclear foci in response to DNA replication stre…
152	1	YCL001W	RER1	UPTAG0203	Deletion	-0.229721	-0.193026	-0.248128	-0.231537	0.121584	Protein involved in retention of membrane proteins; including Sec12p, in the ER; localized to Golgi; functions as a retrieval receptor in returning membrane proteins to the ER
155	1	YBR238C	YBR238C	UPTAG0683	Deletion	0.0507629	0.128762	0.111476	0.0854514	0.0189669	Mitochondrial membrane protein; not required for respiratory growth but causes a synthetic respiratory defect in combination with rmd9 mutations; transcriptionally up-regulated by TOR; deletion increases life span; YBR238C has a paralog, RMD9, that arose from the whole genome duplication
156	1	YDR524C	AGE1	UPTAG0204	Deletion	-0.0293009	-0.0713612	0.00552492	-0.00803695	-0.324205	ADP-ribosylation factor (ARF) GTPase activating protein (GAP) effector; involved in the secretory and endocytic pathways; contains C2C2H2 cysteine/histidine motif
160	1	YOR231W	MKK1	UPTAG0961	Deletion	0.270799	0.293135	0.335664	-0.0647454	0.170431	MAPKK involved in the protein kinase C signaling pathway; involved in control of cell integrity; upon activation by Bck1p phosphorylates downstream target, Slt2p; functionally redundant with Mkk2p; MKK1 has a paralog, MKK2, that arose from the whole genome duplication
162	1	YPR040W	TIP41	UPTAG1057	Deletion	-0.578542	-0.468156	-0.451793	-0.679248	0.31425	Protein that interacts with Tap42p, which regulates PP2A; component of the TOR (target of rapamycin) signaling pathway; protein abundance increases in response to DNA replication stress
168	1	YPL140C	MKK2	UPTAG0963	Deletion	0.0127619	-0.0866922	-0.0125775	0.0486926	-0.176055	MAPKK involved in the protein kinase C signaling pathway; involved in control of cell integrity; upon activation by Bck1p phosphorylates downstream target, Slt2p; functionally redundant with Mkk1p; MKK2 has a paralog, MKK1, that arose from the whole genome duplication
170	1	YBR077C	SLM4	UPTAG1059	Deletion	-0.0785384	-0.234443	-0.208479	-0.444955	0.346021	Subunit of the EGO/GSE complex; the vacuolar/endosomal membrane associated EGO/GSE complex regulates exit from rapamycin-induced growth arrest, stimulating microautophagy and sorting of Gap1p from the endosome to the plasma membrane; essential for the integrity and function of EGO; gene exhibits synthetic genetic interaction with MSS4
172	1	YCR073C	SSK22	UPTAG0964	Deletion	-0.201269	-0.245231	-0.178384	-0.351572	0.620252	MAP kinase kinase kinase of HOG1 mitogen-activated signaling pathway; functionally redundant with Ssk2p; interacts with and is activated by Ssk1p; phosphorylates Pbs2p; SSK22 has a paralog, SSK2, that arose from the whole genome duplication
174	1	YGL121C	GPG1	UPTAG1060	Deletion	0.0272079	0.0554008	-0.144465	-0.0480648	-0.0643378	Proposed gamma subunit of the heterotrimeric G protein; interacts with the receptor Gpr1p; involved in regulation of pseudohyphal growth; requires Gpb1p or Gpb2p to interact with Gpa2p; overproduction causes prion curing
178	1	YOR371C	GPB1	UPTAG1061	Deletion	-0.0301627	0.0696484	0.13425	0.267585	-0.255369	Multistep regulator of cAMP-PKA signaling; inhibits PKA downstream of Gpa2p and Cyr1p, thereby increasing cAMP dependency; promotes ubiquitin-dependent proteolysis of Ira2p; regulated by G-alpha protein Gpa2p; GPB1 has a paralog, GPB2, that arose from the whole genome duplication
180	1	YNR031C	SSK2	UPTAG0966	Deletion	-0.099872	-0.0847722	-0.128013	-0.0730663	-0.0198158	MAP kinase kinase kinase of HOG1 mitogen-activated signaling pathway; interacts with Ssk1p, leading to autophosphorylation and activation of Ssk2p which phosphorylates Pbs2p; also mediates actin cytoskeleton recovery from osmotic stress; a HOG-independent function of Ssk2p mediates the calcium-sensitive phenotype of the ptp2 msg5 double disruptant; SSK2 has a paralog, SSK22, that arose from the w…
184	1	YJL095W	BCK1	UPTAG0967	Deletion	-0.179991	-0.0915651	-0.184552	-0.0260407	-0.171804	MAPKKK acting in the protein kinase C signaling pathway; the kinase C signaling pathway controls cell integrity; upon activation by Pkc1p phosphorylates downstream kinases Mkk1p and Mkk2p; MAPKKK is an acronym for mitogen-activated protein (MAP) kinase kinase kinase
192	1	YNL298W	CLA4	UPTAG0969	Deletion	0.127062	0.316004	0.286861	0.307036	-0.219731	Cdc42p-activated signal transducing kinase; member of the PAK (p21-activated kinase) family, along with Ste20p and Skm1p; involved in septin ring assembly, vacuole inheritance, cytokinesis, sterol uptake regulation; phosphorylates Cdc3p and Cdc10p; CLA4 has a paralog, SKM1, that arose from the whole genome duplication
196	1	YNL020C	ARK1	UPTAG0970	Deletion	-0.991506	-0.781332	-0.659887	-0.511936	0.415493	Serine/threonine protein kinase; involved in regulation of the cortical actin cytoskeleton; involved in control of endocytosis; ARK1 has a paralog, PRK1, that arose from the whole genome duplication
198	1	YNL145W	MFA2	UPTAG1066	Deletion	-0.108687	-0.0814712	-0.0277553	-0.00527753	0.34583	Mating pheromone a-factor; made by a cells; interacts with alpha cells to induce cell cycle arrest and other responses leading to mating; biogenesis involves C-terminal modification, N-terminal proteolysis, and export; also encoded by MFA1
200	1	YOL113W	SKM1	UPTAG0971	Deletion	0.348238	0.40436	0.254575	0.258771	-0.247392	Member of the PAK family of serine/threonine protein kinases; similar to Ste20p; involved in down-regulation of sterol uptake; proposed to be a downstream effector of Cdc42p during polarized growth; SKM1 has a paralog, CLA4, that arose from the whole genome duplication
202	1	YDR461W	MFA1	UPTAG1067	Deletion	-0.0358159	-0.125861	-0.147396	0.230994	0.170628	Mating pheromone a-factor; made by a cells; interacts with alpha cells to induce cell cycle arrest and other responses leading to mating; biogenesis involves C-terminal modification, N-terminal proteolysis, and export; also encoded by MFA2
204	1	YGR262C	BUD32	UPTAG0972	Deletion	-0.135462	-0.0667067	-0.162992	0.0746197	0.14436	Protein kinase; component of the EKC/KEOPS complex with Kae1p, Cgi121p, Pcc1p, and Gon7p; Pyrococcus Bud32 ortholog functions as a P-loop ATPase rather than a protein kinase in the context of the complex; EKC/KEOPS complex is required for t6A tRNA modification and telomeric TG1-3 recombination; may have role in transcription; mutation is functionally complemented by human TP53RK
208	1	YCR068W	ATG15	UPTAG0013	Deletion	0.206853	0.057284	0.0833617	0.413897	-0.197921	Phospholipase; preferentially hydrolyses phosphatidylserine, with minor activity against cardiolipin and phosphatidylethanolamine; required for lysis of autophagic and CVT bodies; targeted to intravacuolar vesicles during autophagy via the multivesicular body (MVB) pathway; required for the maintenance of lipid droplet quantity after the diauxic shift; regulates lipolysis; expression regulated by…
209	1	YNR007C	ATG3	UPTAG0397	Deletion	-0.230923	-0.361194	-0.247082	-0.136294	-0.0356469	E2-like enzyme; involved in autophagy and cytoplasm-to-vacuole targeting (Cvt) pathway; plays a role in formation of Atg8p-phosphatidylethanolamine conjugates, which are involved in membrane dynamics during autophagy and Cvt; interaction with Atg8p regulated by acetylation by NuA4 histone acetyltransferase Esa1p while attenuation of Atg3 acetylation is mediated by histone deacetylase Rpd3p; Atg12…
210	1	YLR073C	YLR073C	UPTAG0109	Deletion	0.12453	0.133353	0.138474	-0.105138	-0.10564	Protein that inhibits Doa4p deubiquitinating activity; contributes to ubiquitin homeostasis by regulating the conversion of free ubiquitin chains to ubiquitin monomers by Doa4p; GFP-fusion protein localizes to endosomes
211	1	YMR297W	PRC1	UPTAG0493	Deletion	-0.200859	-0.153947	-0.349013	-0.096497	0.148763	Vacuolar carboxypeptidase Y (proteinase C, CPY); broad-specificity C-terminal exopeptidase involved in non-specific protein degradation in the vacuole; involved, along with functional homolog Prc1p, in vacuolar zymogen activation, breakdown of the autophagic body, and autophagosome-dependent protein synthesis; role in phytochelatin synthesis; localizes to the vacuole lumen; member of the serine c…
212	1	YOL007C	CSI2	UPTAG0014	Deletion	0.24316	0.20665	0.0719978	0.141792	-0.113873	Protein of unknown function; green fluorescent protein (GFP)- fusion protein localizes to the mother side of the bud neck and the vacuole; YOL007C is not an essential gene
213	1	YLR085C	ARP6	UPTAG0398	Deletion	0.101528	-0.0342615	0.032191	0.175373	0.331247	Actin-related protein that binds nucleosomes; a component of the SWR1 complex, which exchanges histone variant H2AZ (Htz1p) for chromatin-bound histone H2A
214	1	YLR408C	YLR408C	UPTAG0110	Deletion	0.315896	0.175016	0.22828	0.266417	-0.547013	Subunit of the BLOC-1 complex involved in endosomal maturation; green fluorescent protein (GFP)-fusion protein localizes to the endosome; YLR408C is not an essential gene
215	1	YLR373C	VID22	UPTAG0494	Deletion	-0.278839	-0.149224	-0.273497	0.341012	-0.088917	Glycosylated integral membrane protein localized to plasma membrane; plays a role in fructose-1,6-bisphosphatase (FBPase) degradation; involved in FBPase transport from the cytosol to Vid (vacuole import and degradation) vesicles; VID22 has a paralog, ENV11, that arose from the whole genome duplication
216	1	YER150W	SPI1	UPTAG0015	Deletion	-0.519879	-0.306147	-0.247562	-0.311856	0.134017	GPI-anchored cell wall protein involved in weak acid resistance; basal expression requires Msn2p/Msn4p; expression is induced under conditions of stress and during the diauxic shift; SPI1 has a paralog, SED1, that arose from the whole genome duplication
217	1	YHR171W	ATG7	UPTAG0399	Deletion	0.313328	0.249264	0.320624	0.254003	-0.0482364	Autophagy-related protein and dual specificity member of the E1 family; mediates the attachment of Atg12p to Atg5p and Atg8p to phosphatidylethanolamine which are required steps in autophagosome formation; E1 enzymes are also known as ubiquitin-activating enzymes; involved in methionine restriction extension of chronological lifespan in an autophagy-dependent manner
218	1	YMR171C	YMR171C	UPTAG0111	Deletion	0.210047	0.241586	0.262367	0.246139	-0.242485	Specificity factor required for Rsp5p-dependent ubiquitination; also required for sorting of specific cargo proteins at the multivesicular body; mRNA is targeted to the bud via the mRNA transport system involving She2p
219	1	YBR286W	APE3	UPTAG0495	Deletion	-0.0268429	-0.0802143	-0.17316	0.0406519	0.290145	Vacuolar aminopeptidase Y; processed to mature form by Prb1p
220	1	YIR039C	YPS6	UPTAG0016	Deletion	-0.140321	-0.119832	-0.224646	-0.0757669	-0.307521	Putative GPI-anchored aspartic protease; member of the yapsin family of proteases involved in cell wall growth and maintenance
221	1	YDL149W	ATG9	UPTAG0400	Deletion	0.0490253	0.0575174	0.103198	0.0161295	0.00486109	Transmembrane protein involved in forming Cvt and autophagic vesicles; cycles between the phagophore assembly site (PAS) and other cytosolic punctate structures, not found in autophagosomes; may be involved in membrane delivery to the PAS
222	1	YNL086W	YNL086W	UPTAG0112	Deletion	0.0957972	-0.00422227	0.0803006	-0.232954	7.18979e-05	Subunit of the BLOC-1 complex involved in endosomal maturation; interacts with Msb3p; green fluorescent protein (GFP)-fusion protein localizes to endosomes
223	1	YKL103C	LAP4	UPTAG0496	Deletion	-0.0156317	-0.0556948	-0.00895284	-0.145116	-0.221634	Vacuolar aminopeptidase yscI; zinc metalloproteinase that belongs to the peptidase family M18; often used as a marker protein in studies of autophagy and cytosol to vacuole targeting (CVT) pathway; protein increases in abundance and relative distribution to cytoplasmic foci increases upon DNA replication stress
224	1	YOR034C	AKR2	UPTAG0017	Deletion	-0.231901	-0.0357441	-0.198448	0.252648	-0.230977	Ankyrin repeat-containing protein; member of a family of putative palmitoyltransferases containing an Asp-His-His-Cys-cysteine rich (DHHC-CRD) domain; possibly involved in constitutive endocytosis of Ste3p; AKR2 has a paralog, AKR1, that arose from the whole genome duplication
225	1	YKR035W-A	DID2	UPTAG0401	Deletion	0.0552256	-0.024447	-0.0333097	-0.131346	0.0429205	Class E protein of the vacuolar protein-sorting (Vps) pathway; binds Vps4p and directs it to dissociate ESCRT-III complexes; forms a functional and physical complex with Ist1p; human ortholog may be altered in breast tumors
226	1	YHR105W	YPT35	UPTAG0113	Deletion	-0.121994	-0.201876	-0.202679	-0.342894	0.043798	Endosomal protein of unknown function; contains a phox (PX) homology domain; binds to both phosphatidylinositol-3-phosphate (PtdIns(3)P) and proteins involved in ER-Golgi or vesicular transport
227	1	YPR079W	MRL1	UPTAG0497	Deletion	0.0891876	-0.0188683	-0.0367746	0.0324176	-0.226098	Membrane protein; has similarity to mammalian mannose-6-phosphate receptors; possibly functions as a sorting receptor in the delivery of vacuolar hydrolases; protein abundance increases in response to DNA replication stress
228	1	YHR057C	CPR2	UPTAG0018	Deletion	0.0256461	0.165671	0.0641063	0.2294	-0.115647	Peptidyl-prolyl cis-trans isomerase (cyclophilin); catalyzes the cis-trans isomerization of peptide bonds N-terminal to proline residues; potential role in the secretory pathway; seamless-GFP and mCherry fusion proteins localize to the vacuole, while SWAT-GFP fusion localizes to both the endoplasmic reticulum and vacuole; suppresses toxicity of slow-folding human Z-type alpha1-antitrypsin variant…
229	1	YKR001C	VPS1	UPTAG0402	Deletion	0.0792132	0.0449302	0.0303868	0.0607101	-0.162299	Dynamin-like GTPase required for vacuolar sorting; also involved in actin cytoskeleton organization, endocytosis, late Golgi-retention of some proteins, regulation of peroxisome biogenesis
230	1	YCR043C	YCR043C	UPTAG0114	Deletion	0.0194754	0.139758	0.0331979	0.149813	-0.138674	Putative protein of unknown function; green fluorescent protein (GFP)-fusion protein localizes to the Golgi apparatus; YCR043C is not an essential gene
231	1	YHR138C	YHR138C	UPTAG0498	Deletion	0.0226357	0.0716868	-0.0619287	-0.248626	-0.16561	Protein of unknown function; similar to Pbi2p; double null mutant lacking Pbi2p and Yhr138cp exhibits highly fragmented vacuoles; protein abundance increases in response to DNA replication stress
232	1	YLR361C	DCR2	UPTAG0019	Deletion	-0.125434	-0.0184411	-0.0331139	0.0129194	-0.0351208	Protein phosphatase; involved in downregulation of the unfolded protein response (UPR), at least in part through dephosphorylation of Ire1p; dosage-dependent positive regulator of the G1/S phase transition through control of the timing of START; physically interacts with, dephosphorylates and destabilizes Sic1p; SWAT-GFP and mCherry fusion proteins localize to the vacuole
235	1	YER072W	VTC1	UPTAG0499	Deletion	0.0682972	0.158531	0.0830725	0.290305	-0.28246	Regulatory subunit of the vacuolar transporter chaperone (VTC) complex; VTC complex is involved in membrane trafficking, vacuolar polyphosphate accumulation, microautophagy and non-autophagic vacuolar fusion; also has mRNA binding activity; protein abundance increases in response to DNA replication stress
236	1	YER039C	HVG1	UPTAG0020	Deletion	-0.077474	-0.0437872	-0.128249	-0.164219	-0.0342175	Protein of unknown function; HVG1 has a paralog, VRG4, that arose from the whole genome duplication
240	1	YJL223C	PAU1	UPTAG0021	Deletion	-0.0309449	-0.0115687	-0.120559	-0.0185473	-0.157583	Member of the seripauperin multigene family; encoded mainly in subtelomeric regions; SWAT-GFP and mCherry fusion proteins localize to the vacuole; active during alcoholic fermentation; regulated by anaerobiosis, negatively regulated by oxygen; repressed by heme; identical to Pau14p
241	1	YFR021W	ATG18	UPTAG0405	Deletion	0.349677	0.299113	0.473431	0.42371	-0.584415	Phosphoinositide binding protein; required for vesicle formation in autophagy and the cytoplasm-to-vacuole targeting (CVT) pathway; binds PtdIns(3,5)P2, PI3P and PI4P; WD-40 repeat containing protein and PROPPIN family member; relocalizes from the vacuole to cytoplasm upon DNA replication stress; mammalian homologs include: WIPI1, WIPI2, WIPI3 and WIPI4/WDR45; mutations in human WDR45 cause stati…
242	1	YJR134C	SGM1	UPTAG0117	Deletion	0.14105	0.268602	0.29103	0.144981	-0.220273	Protein of unknown function; required for wild-type growth rate on galactose and mannose; localizes to COPI coated vesicles and the Golgi apparatus
243	1	YJL012C	VTC4	UPTAG0501	Deletion	0.207135	0.106186	0.0678142	0.218331	-0.406495	Vacuolar membrane polyphosphate polymerase; subunit of the vacuolar transporter chaperone (VTC) complex involved in synthesis and transfer of polyP to the vacuole; regulates membrane trafficking; role in non-autophagic vacuolar fusion; protein abundance increases in response to DNA replication stress
244	1	YEL049W	PAU2	UPTAG0022	Deletion	-0.191734	-0.157147	0.00648048	0.166616	0.136471	Member of the seripauperin multigene family; encoded mainly in subtelomeric region; active during alcoholic fermentation; regulated by anaerobiosis; negatively regulated by oxygen; repressed by heme
245	1	YPL149W	ATG5	UPTAG0406	Deletion	-0.0472841	-0.0551842	-0.0287128	-0.157298	0.318478	Conserved protein involved in autophagy and the Cvt pathway; undergoes conjugation with Atg12p to form a complex involved in Atg8p lipidation; Atg5p-Atg12p conjugate enhances E2 activity of Atg3 by rearranging its catalytic site, also forms a complex with Atg16p; the Atg5-Atg12/Atg16 complex binds to membranes and is essential for autophagosome formation; also involved in methionine restriction e…
246	1	YER113C	YER113C	UPTAG0118	Deletion	0.313741	0.157288	0.143245	0.438017	-0.169529	Protein with a role in cellular adhesion and filamentous growth; similar to Emp70p and Tmn2p; member of Transmembrane Nine family with 9 transmembrane segments; localizes to Golgi; induced by 8-methoxypsoralen plus UVA irradiation
247	1	YNL015W	PBI2	UPTAG0502	Deletion	0.0448846	-0.029325	-0.0963886	-0.106242	-0.126337	Cytosolic inhibitor of vacuolar proteinase B (PRB1); required for efficient vacuole inheritance; with thioredoxin forms protein complex LMA1, which assists in priming SNARE molecules and promotes vacuole fusion; protein abundance increases in response to DNA replication stress
248	1	YCR104W	PAU3	UPTAG0023	Deletion	-0.146284	-0.104197	-0.176496	-0.33851	-0.0893431	Member of the seripauperin multigene family; encoded mainly in subtelomeric region; active during alcoholic fermentation; regulated by anaerobiosis; negatively regulated by oxygen; repressed by heme
249	1	YGL124C	MON1	UPTAG0407	Deletion	0.145099	0.11511	0.068708	0.22878	-0.162865	Subunit of a heterodimeric guanine nucleotide exchange factor (GEF); subunit of the Mon1-Ccz1 GEF complex which stimulates nucleotide exchange and activation of Ypt7p, a Rab family GTPase involved in membrane tethering and fusion events at the late endosome and vacuole; GEF activity is stimulated by membrane association and anionic phospholipids; role in localizing Ypt7p to the vacuolar membrane;…
250	1	YOL107W	YOL107W	UPTAG0119	Deletion	0.0177008	0.110833	0.032879	0.216809	0.561671	Putative protein of unknown function; green fluorescent protein (GFP)-fusion protein localizes to the cytoplasm and colocalizes in a punctate pattern with the early golgi/COPI vesicles; YOL107W is not an essential protein
252	1	YLR461W	PAU4	UPTAG0024	Deletion	-0.249497	-0.194129	-0.234322	-0.0304073	-0.0263139	Member of the seripauperin multigene family; encoded mainly in subtelomeric regions; SWAT-GFP fusion protein localizes to the endoplasmic reticulum and vacuole, while mCherry fusion localizes to just the vacuole; active during alcoholic fermentation; regulated by anaerobiosis; negatively regulated by oxygen; repressed by heme
253	1	YNL297C	MON2	UPTAG0408	Deletion	0.188501	0.1273	0.352557	0.293798	-0.10303	Protein with a role in endocytosis and vacuole integrity; peripheral membrane protein; interacts with and negatively regulates Arl1p; localizes to the endosome; member of the Sec7p family of proteins
254	1	YDR126W	SWF1	UPTAG0120	Deletion	0.47778	0.372011	0.489905	0.696628	-0.301603	Palmitoyltransferase that acts on transmembrane proteins; including the SNAREs Snc1p, Syn8p, Tlg1p and likely all SNAREs; contains an Asp-His-His-Cys-cysteine rich (DHHC-CRD) domain; may have a role in vacuole fusion
255	1	YNL054W	VAC7	UPTAG0504	Deletion	0.0610036	0.219582	0.133823	0.400527	-0.0839387	Integral vacuolar membrane protein; involved in vacuole inheritance and morphology; activates Fab1p kinase activity under basal conditions and also after hyperosmotic shock
256	1	YNL029C	KTR5	UPTAG0781	Deletion	0.085797	0.19431	0.229192	0.215206	-0.193719	Putative mannosyltransferase involved in protein glycosylation; member of the KRE2/MNT1 mannosyltransferase family; KTR5 has a paralog, KTR7, that arose from the whole genome duplication
258	1	YMR313C	TGL3	UPTAG0877	Deletion	0.147124	0.0750683	0.136664	0.036986	0.0248007	Bifunctional triacylglycerol lipase and LPE acyltransferase; major lipid particle-localized triacylglycerol (TAG) lipase; catalyzes acylation of lysophosphatidylethanolamine (LPE), a function which is essential for sporulation; protein level and stability of Tgl3p are markedly reduced in the absence of lipid droplets; required with Tgl4p for timely bud formation
260	1	YIL085C	KTR7	UPTAG0782	Deletion	0.0810645	0.059947	0.0665952	-0.367161	0.176764	Putative mannosyltransferase involved in protein glycosylation; member of the KRE2/MNT1 mannosyltransferase family; KTR7 has a paralog, KTR5, that arose from the whole genome duplication
264	1	YBR205W	KTR3	UPTAG0783	Deletion	0.197698	0.247468	0.403077	0.349382	-0.372814	Putative alpha-1,2-mannosyltransferase; involved in O- and N-linked protein glycosylation; member of the KRE2/MNT1 mannosyltransferase family; Svp26p mediates uptake of Ktr3p into COPII vesicles; relocalizes from nucleus to vacuole upon DNA replication stress
266	1	YKL116C	PRR1	UPTAG0879	Deletion	0.0679321	-0.0379328	-0.146034	-0.162853	0.278778	Serine/threonine protein kinase; inhibits pheromone induced signaling downstream of MAPK, possibly at the level of the Ste12p transcription factor
268	1	YHR030C	SLT2	UPTAG0784	Deletion	0.237683	0.0387673	0.222546	0.0240158	-0.0278041	Serine/threonine MAP kinase; coordinates expression of all 19S regulatory particle assembly-chaperones (RACs) to control proteasome abundance; involved in regulating maintenance of cell wall integrity, cell cycle progression, nuclear mRNA retention in heat shock, septum assembly; required for mitophagy, pexophagy; affects recruitment of mitochondria to phagophore assembly site; plays role in adap…
270	1	YDL214C	PRR2	UPTAG0880	Deletion	-0.301357	-0.279293	-0.253275	-0.2028	0.332853	Serine/threonine protein kinase; inhibits pheromone induced signalling downstream of MAPK, possibly at the level of the Ste12p transcription factor; mutant has increased aneuploidy tolerance; PRR2 has a paralog, NPR1, that arose from the whole genome duplication
272	1	YCR017C	CWH43	UPTAG0785	Deletion	0.216911	0.277608	0.127004	-0.213633	0.103791	GPI lipid remodelase; responsible for introducing ceramides into GPI anchors having a C26:0 fatty acid in sn-2 of the glycerol moiety; can also use lyso-GPI protein anchors and various base resistant lipids as substrates; contains 14-16 transmembrane segments and several putative glycosylation and phosphorylation sites; null mutation is synthetically lethal with pkc1 deletion
274	1	YIL113W	SDP1	UPTAG0881	Deletion	0.145577	0.365795	0.352702	0.449058	-0.792212	Stress-inducible dual-specificity MAP kinase phosphatase; negatively regulates Slt2p MAP kinase by direct dephosphorylation, diffuse localization under normal conditions shifts to punctate localization after heat shock; SDP1 has a paralog, MSG5, that arose from the whole genome duplication
276	1	YLR110C	CCW12	UPTAG0786	Deletion	-0.105092	0.123197	0.138813	-0.295916	-0.141142	Cell wall mannoprotein; plays a role in maintenance of newly synthesized areas of cell wall; localizes to periphery of small buds, septum region of larger buds, and shmoo tip; CCW12 has a paralog, YDR134C, that arose from the whole genome duplication
278	1	YDR466W	PKH3	UPTAG0882	Deletion	-0.284125	-0.367013	-0.320475	-0.239987	0.439498	Protein kinase with similarity to mammalian PDK1 and yeast Pkh1p/Phk2p; yeast Pkh1p and Pkh2p are two redundant upstream activators of Pkc1p; identified as a multicopy suppressor of a pkh1 pkh2 double mutant
280	1	YOL109W	ZEO1	UPTAG0787	Deletion	0.00109548	0.156749	0.294114	-0.290146	0.0746328	Peripheral membrane protein of the plasma membrane; interacts with Mid2p; regulates the cell integrity pathway mediated by Pkc1p and Slt2p; the authentic protein is detected in a phosphorylated state in highly purified mitochondria
284	1	YGR229C	SMI1	UPTAG0788	Deletion	-0.111564	-0.125099	-0.039128	0.0789696	0.238896	Protein involved in the regulation of cell wall synthesis; proposed to be involved in coordinating cell cycle progression with cell wall integrity
288	1	YDR420W	HKR1	UPTAG0789	Deletion	0.138282	-0.000982153	0.160696	0.0565765	-0.0321964	Mucin family member that functions as an osmosensor in the HOG pathway; large, highly glycosylated protein that functions redundantly with Msb2p in Sho1p-mediated osmostresss induction of the HOG signaling pathway; cytoplasmic domain interacts with Ahk1p a scaffold protein that prevents cross talk with the Kss1p MAPK of the filamentous growth pathway; mutant displays defects in beta-1,3 glucan sy…
292	1	YCL048W	SPS22	UPTAG0790	Deletion	-0.0145664	0.00833371	0.0279814	0.106957	-0.244832	Protein of unknown function; SPS22 has a paralog, SPS2, that arose from the whole genome duplication; redundant with Sps2p for the organization of the beta-glucan layer of the spore wall
294	1	YOR320C	GNT1	UPTAG0886	Deletion	0.335212	0.186829	0.407773	0.220737	-0.368053	N-acetylglucosaminyltransferase; capable of modification of N-linked glycans in the Golgi apparatus
296	1	YGL178W	MPT5	UPTAG0791	Deletion	0.136986	0.269684	0.455625	0.434016	-0.543268	mRNA-binding protein of the PUF family; binds to specific mRNAs, often in the 3' UTR; has broad specificity and binds to more than 1000 mRNAs (16% of the transcriptome); recruits the CCR4-NOT deadenylase complex to mRNAs along with Dhh1p and Dcp1p to promote deadenylation, decapping, and decay; also interacts with the Caf20p translational initiation repressor, affecting its mRNA target specificity
298	1	YGL226C-A	OST5	UPTAG0887	Deletion	0.1891	0.396876	0.273841	0.346679	-0.477689	Zeta subunit of the oligosaccharyltransferase complex of the ER lumen; complex catalyzes asparagine-linked glycosylation of newly synthesized proteins
302	1	YPL227C	ALG5	UPTAG0888	Deletion	-0.0120009	-0.0855801	0.116705	-0.159051	0.554855	UDP-glucose:dolichyl-phosphate glucosyltransferase; involved in asparagine-linked glycosylation in the endoplasmic reticulum; human ortholog ALG5 can partially complement yeast alg5 mutant
305	1	YOR035C	SHE4	UPTAG0589	Deletion	-0.360492	-0.230187	-0.251069	-0.328455	-0.0471547	Protein containing a UCS (UNC-45/CRO1/SHE4) domain; binds to myosin motor domains to regulate myosin function; involved in endocytosis, polarization of the actin cytoskeleton, and asymmetric mRNA localization
306	1	YMR026C	PEX12	UPTAG0301	Deletion	0.147758	0.238496	0.339197	0.636105	-0.356433	C3HC4-type RING-finger peroxin and E3 ubiquitin ligase; required for peroxisome biogenesis and peroxisomal matrix protein import; forms translocation subcomplex with Pex2p and Pex10p; mutations in human homolog cause peroxisomal disorder
307	1	YLR414C	YLR414C	UPTAG0685	Deletion	NA	NA	NA	NA	0.652289	Plasma membrane protein with a role in cell wall integrity; co-localizes with Sur7p in punctate membrane patches; null mutant displays decreased thermotolerance; transcription induced upon cell wall damage and metal ion stress
308	1	YDL192W	ARF1	UPTAG0206	Deletion	-0.595953	-0.568028	-0.306754	-0.676073	0.556834	ADP-ribosylation factor; GTPase of the Ras superfamily involved in regulation of coated vesicle formation in intracellular trafficking within the Golgi; ARF1 has a paralog, ARF2, that arose from the whole genome duplication; arf1 arf2 double null mutation is complemented by human ARF1, ARF4, ARF5, or ARF6
309	1	YBR059C	AKL1	UPTAG0590	Deletion	-0.129874	-0.222018	-0.176869	-0.670935	0.0631678	Ser-Thr protein kinase; member (with Ark1p and Prk1p) of the Ark kinase family; involved in endocytosis and actin cytoskeleton organization
310	1	YNL214W	PEX17	UPTAG0302	Deletion	-0.114527	-0.170589	-0.113212	-0.196394	0.190739	Membrane peroxin of the peroxisomal importomer complex; complex facilitates the import of peroxisomal matrix proteins; required for peroxisome biogenesis
311	1	YOL070C	YOL070C	UPTAG0686	Deletion	-0.0734398	-0.0822543	-0.0501784	0.0223487	0.323317	Protein of unknown function; localizes to the bud neck and cytoplasm; interacts with Nap1p; may interact with ribosomes, based on co-purification experiments; potential Cdc28p substrate
312	1	YDL137W	ARF2	UPTAG0207	Deletion	0.020546	-0.0880769	-0.0671329	0.34984	-0.204194	ADP-ribosylation factor; GTPase of the Ras superfamily involved in regulation of coated formation vesicles in intracellular trafficking within the Golgi; ARF2 has a paralog, ARF1, that arose from the whole genome duplication; arf1 arf2 double null mutation is complemented by human ARF1, ARF4, ARF5, or ARF6
313	1	YJL100W	LSB6	UPTAG0591	Deletion	0.0768675	0.0410063	0.111767	0.237139	-0.214815	Type II phosphatidylinositol 4-kinase; binds Las17p, a homolog of human Wiskott-Aldrich Syndrome protein involved in actin patch assembly and actin polymerization
314	1	YJL210W	PEX2	UPTAG0303	Deletion	-0.114523	-0.137806	-0.154418	0.0926258	0.188573	RING-finger peroxin and E3 ubiquitin ligase; peroxisomal membrane protein with a C-terminal zinc-binding RING domain, forms translocation subcomplex with Pex10p and Pex12p which functions in peroxisomal matrix protein import
315	1	YOR304C-A	YOR304C-A	UPTAG0687	Deletion	0.00914231	0.0936027	0.0683903	0.0227504	-0.103412	Protein that binds Bud6p and has a role in actin cable assembly; involved in the Bnr1p-dependent pathway of cable assembly; localizes to bud tip and bud neck
316	1	YHR142W	CHS7	UPTAG0208	Deletion	0.0357568	0.0537936	0.147594	-0.0701958	0.210922	Protein of unknown function; may be involved in chitin biosynthesis by regulation of Chs3p export from the ER; relocalizes from bud neck to ER upon DNA replication stress
319	1	YJL079C	PRY1	UPTAG0688	Deletion	NA	NA	NA	NA	NA	Sterol binding protein involved in the export of acetylated sterols; secreted glycoprotein and member of the CAP protein superfamily (cysteine-rich secretory proteins (CRISP), antigen 5, and pathogenesis related 1 proteins); sterol export function is redundant with that of PRY2; may be involved in detoxification of hydrophobic compounds; PRY1 has a paralog, PRY2, that arose from the whole genome …
321	1	YFR024C-A	LSB3	UPTAG0593	Deletion	-0.188547	0.093332	-0.0159052	0.029212	-0.285187	Protein containing a C-terminal SH3 domain; binds Las17p, which is a homolog of human Wiskott-Aldrich Syndrome protein involved in actin patch assembly and actin polymerization; protein abundance increases in response to DNA replication stress; LSB3 has a paralog, YSC84, that arose from the whole genome duplication
322	1	YOR193W	PEX27	UPTAG0305	Deletion	0.559246	0.638722	0.720356	0.32798	0.128706	Peripheral peroxisomal membrane protein; involved in controlling peroxisome size and number, interacts with Pex25p; PEX27 has a paralog, PEX25, that arose from the whole genome duplication
323	1	YDR185C	YDR185C	UPTAG0689	Deletion	-0.204752	-0.341128	-0.149096	-0.320664	0.845967	Mitochondrial protein of unknown function; similar to Ups1p and Ups2p which are involved in regulation of mitochondrial cardiolipin and phosphatidylethanolamine levels; null is viable but interacts synthetically with ups1 and ups2 mutations; UPS3 has a paralog, UPS2, that arose from the whole genome duplication
324	1	YGL200C	EMP24	UPTAG0210	Deletion	-0.0165546	-0.0178551	0.0444573	-0.221181	-0.0666248	Component of the p24 complex; role in misfolded protein quality control; binds to GPI anchor proteins and mediates their efficient transport from the ER to the Golgi; integral membrane protein that associates with endoplasmic reticulum-derived COPII-coated vesicles
325	1	YOL112W	MSB4	UPTAG0594	Deletion	0.0489802	0.108652	0.109253	0.316779	-0.00263677	GTPase-activating protein of the Ras superfamily; acts primarily on Sec4p, localizes to the bud site and bud tip; msb3 msb4 double mutation causes defects in secretion and actin organization; similar to the TBC-domain Tre2 oncogene; MSB4 has a paralog, MSB3, that arose from the whole genome duplication; human homolog USP6NL can complement yeast msb3 msb4 double null mutant
326	1	YDR479C	PEX29	UPTAG0306	Deletion	-0.61569	-0.500845	-0.520627	-0.655984	0.403734	ER-resident protein involved in peroxisomal biogenesis; ER-localized protein that associates with peroxisomes; interacts with Pex30p and reticulons Rtn1p and Yop1p to regulate peroxisome biogenesis from the ER; role in peroxisomal-destined vesicular flow from the ER; regulates peroxisomal size, number and distribution; Pex28p and Pex29p may act at steps upstream of those mediated by Pex30p, Pex31…
330	1	YKL197C	PEX1	UPTAG0307	Deletion	0.0861084	0.00275908	-0.0166382	0.0612888	0.000448781	AAA-peroxin; heterodimerizes with AAA-peroxin Pex6p and participates in the recycling of peroxisomal signal receptor Pex5p from the peroxisomal membrane to the cystosol; induced by oleic acid and upregulated during anaerobiosis; mutations in human PEX1 can lead to severe peroxisomal disorders and early death
331	1	YBR054W	YRO2	UPTAG0691	Deletion	-0.290106	-0.396783	0.206961	-0.0884602	1.02902	Protein with a putative role in response to acid stress; null mutant is sensitive to acetic acid; transcription is regulated by Haa1p and induced in the presence of acetic acid; protein observed in plasma membrane foci in the presence of acetic acid; the authentic, non-tagged protein is detected in a phosphorylated state in highly purified mitochondria in high-throughput studies
332	1	YER122C	GLO3	UPTAG0212	Deletion	0.21776	0.0818431	0.0479996	0.359803	-0.276641	ADP-ribosylation factor GTPase activating protein (ARF GAP); involved in ER-Golgi transport; shares functional similarity with Gcs1p
333	1	YNL079C	TPM1	UPTAG0596	Deletion	-0.0207916	-0.0847794	0.10537	-0.153448	0.539622	Major isoform of tropomyosin; binds to and stabilizes actin cables and filaments, which direct polarized cell growth and the distribution of several organelles; acetylated by the NatB complex and acetylated form binds actin most efficiently; TPM1 has a paralog, TPM2, that arose from the whole genome duplication
334	1	YLR324W	PEX30	UPTAG0308	Deletion	0.0155795	-0.0194935	0.12417	-0.500753	0.252719	ER-resident protein involved in peroxisomal biogenesis; ER-localized protein that associates with peroxisomes; interacts with Pex29p and reticulons Rtn1p and Yop1p to regulate peroxisome biogenesis from the ER; role in peroxisomal-destined vesicular flow from the ER; partially redundant with Pex31p; may function at a step downstream of steps mediated by Pex28p and Pex29p; PEX30 has a paralog, PEX…
335	1	YDR314C	YDR314C	UPTAG0692	Deletion	-0.173001	-0.0254308	-0.0171561	0.00379627	-0.108281	Protein involved in nucleotide excision repair (NER); homologous to RAD4
336	1	YMR292W	GOT1	UPTAG0213	Deletion	-0.242878	-0.230985	-0.395937	0.0197089	-0.0477557	Homodimeric protein that is packaged into COPII vesicles; cycles between the ER and Golgi; involved in secretory transport but not directly required for aspects of transport assayed in vitro; may influence membrane composition
337	1	YIL138C	TPM2	UPTAG0597	Deletion	-0.133266	-0.181917	-0.14927	0.0601156	0.447053	Minor isoform of tropomyosin; binds to and stabilizes actin cables and filaments, which direct polarized cell growth and the distribution of several organelles; appears to have distinct and also overlapping functions with Tpm1p; TPM2 has a paralog, TPM1, that arose from the whole genome duplication
338	1	YPR128C	ANT1	UPTAG0309	Deletion	0.325864	0.487731	0.441201	0.153934	-0.267057	Peroxisomal adenine nucleotide transporter; involved in beta-oxidation of medium-chain fatty acid; required for peroxisome proliferation
339	1	YPR045C	YPR045C	UPTAG0693	Deletion	0.204561	0.0881207	0.2955	0.179744	0.0186018	Protein that may have a role in transcription elongation; forms a complex with Csn12p that is recruited to transcribed genes; possibly involved in splicing based on pre-mRNA accumulation defect for many intron-containing genes
340	1	YJR031C	GEA1	UPTAG0214	Deletion	0.34367	0.228959	0.181761	-0.112364	0.104392	Guanine nucleotide exchange factor for ADP ribosylation factors (ARFs); involved in vesicular transport between the Golgi and ER, Golgi organization, and actin cytoskeleton organization; GEA1 has a paralog, GEA2, that arose from the whole genome duplication
341	1	YDR245W	MNN10	UPTAG0598	Deletion	NA	NA	NA	NA	-0.20826	Subunit of a Golgi mannosyltransferase complex; complex mediates elongation of the polysaccharide mannan backbone; membrane protein of the mannosyltransferase family; other members of the complex are Anp1p, Mnn9p, Mnn11p, and Hoc1p
342	1	YDL065C	PEX19	UPTAG0310	Deletion	0.0297274	0.006066	0.184819	0.303326	-0.244215	Chaperone and import receptor for newly-synthesized class I PMPs; binds peroxisomal membrane proteins (PMPs) in the cytoplasm and delivers them to the peroxisome for subsequent insertion into the peroxisomal membrane; interacts with Myo2p and contributes to peroxisome partitioning
345	1	YIL159W	BNR1	UPTAG0599	Deletion	0.0831343	0.0401115	0.0473929	0.108779	-0.293335	Formin; nucleates the formation of linear actin filaments; involved in processes such as budding and mitotic spindle orientation which require the formation of polarized actin cables; activity is regulated by Hof1p and by the Bud14p-Kel1p-Kel2p complex; dephosphorylated and delocalized from the division site in a Glc7p/Ref2p-dependent manner; functionally redundant with BNI1
346	1	YDR244W	PEX5	UPTAG0311	Deletion	-0.0971402	-0.193702	-0.102769	-0.363103	0.0687366	Peroxisomal membrane signal receptor for peroxisomal matrix proteins; receptor for the C-terminal tripeptide signal sequence (PTS1) of peroxisomal matrix proteins; required for peroxisomal matrix protein import; also proposed to have PTS1-receptor independent functions
348	1	YDR108W	GSG1	UPTAG0216	Deletion	-0.0208082	0.0442681	-0.0113525	0.103558	-0.0877795	Component of transport protein particle (TRAPP) complex III; TRAPPIII is a multimeric guanine nucleotide-exchange factor for the GTPase Ypt1p, regulating endosome-Golgi traffic and required for membrane expansion during autophagy and the CVT pathway; directs Ypt1p to the PAS; late post-replication meiotic role
350	1	YDR142C	PEX7	UPTAG0312	Deletion	-0.251465	-0.173049	-0.105913	-0.127572	0.19892	Peroxisomal signal receptor for peroxisomal matrix proteins; recognizes the N-terminal nonapeptide signal (PTS2); WD repeat protein; defects in human homolog cause lethal rhizomelic chondrodysplasia punctata (RCDP)
352	1	YDR523C	SPS1	UPTAG0973	Deletion	-0.0953896	-0.13474	-0.0408231	-0.314347	0.256568	Putative protein serine/threonine kinase; localizes to the nucleus and cytoplasm; required for efficient spore packaging, prospore membrane development and closure and localization of enzymes involved in spore wall synthesis; interacts with and required for Ssp1p phosphorylation and turnover; member of the GCKIII subfamily of STE20 kinases; multiply phosphorylated on S/T residues; interacts with …
354	1	YNL173C	MDG1	UPTAG1069	Deletion	0.134898	0.134639	0.118763	-0.0863857	0.130961	Plasma membrane protein; involved in G-protein mediated pheromone signaling pathway; overproduction suppresses bem1 mutations; MDG1 has a paralog, CRP1, that arose from the whole genome duplication
360	1	YJL164C	TPK1	UPTAG0975	Deletion	0.0323677	0.0633274	0.0502352	0.242639	-0.274925	cAMP-dependent protein kinase catalytic subunit; promotes vegetative growth in response to nutrients via the Ras-cAMP signaling pathway; inhibited by regulatory subunit Bcy1p in the absence of cAMP; phosphorylates and inhibits Whi3p to promote G1/S phase passage; partially redundant with Tpk2p and Tpk3p; phosphorylates pre-Tom40p, which impairs its import into mitochondria under non-respiratory c…
364	1	YPL203W	TPK2	UPTAG0976	Deletion	0.352773	0.458424	0.507024	0.392224	-0.502039	cAMP-dependent protein kinase catalytic subunit; promotes vegetative growth in response to nutrients via the Ras-cAMP signaling pathway; partially redundant with Tpk1p and Tpk3p; localizes to P-bodies during stationary phase; relocalizes to the cytosol in response to hypoxia
366	1	YDR085C	AFR1	UPTAG1072	Deletion	-0.0102625	-0.151326	-0.00987428	0.0491258	0.264613	Protein required for pheromone-induced projection (shmoo) formation; regulates septin architecture during mating; has an RVXF motif that mediates targeting of Glc7p to mating projections; interacts with Cdc12p; AFR1 has a paralog, YER158C, that arose from the whole genome duplication
374	1	YDR284C	DPP1	UPTAG1074	Deletion	-0.0518865	-0.105343	-0.162297	-0.253007	0.436281	Diacylglycerol pyrophosphate (DGPP) phosphatase; zinc-regulated vacuolar membrane-associated lipid phosphatase, dephosphorylates DGPP to phosphatidate (PA) and Pi, then PA to diacylglycerol; involved in lipid signaling and cell metabolism
376	1	YIL015W	BAR1	UPTAG0979	Deletion	-0.00862302	0.0814644	-0.00710363	0.0289202	-0.250254	Aspartyl protease; secreted into the periplasmic space of mating type a cell; helps cells find mating partners; cleaves and inactivates alpha factor allowing cells to recover from alpha-factor-induced cell cycle arrest
378	1	YFL047W	RGD2	UPTAG1075	Deletion	0.119889	0.143284	0.263784	0.241537	-0.13414	GTPase-activating protein (RhoGAP) for Cdc42p and Rho5p; relocalizes from bud neck to cytoplasm upon DNA replication stress
380	1	YOR003W	YSP3	UPTAG0980	Deletion	-0.020926	0.21937	-0.0340791	0.0454283	0.0779997	Putative precursor of the subtilisin-like protease III; SWAT-GFP and mCherry fusion proteins localize to the endoplasmic reticulum; YSP3 has a paralog, PRB1, that arose from the whole genome duplication
382	1	YOR134W	BAG7	UPTAG1076	Deletion	0.0263553	0.0409035	0.0214907	-0.0160187	-0.0507777	Rho GTPase activating protein (RhoGAP); stimulates the intrinsic GTPase activity of Rho1p, which plays a bud growth by regulating actin cytoskeleton organization and cell wall biosynthesis, resulting in the downregulation of Rho1p; structurally and functionally related to Sac7p; BAG7 has a paralog, SAC7, that arose from the whole genome duplication
384	1	YHL030W	ECM29	UPTAG0981	Deletion	0.606015	0.43199	0.48477	0.364844	-0.368652	Scaffold protein; assists in association of the proteasome core particle with the regulatory particle; inhibits proteasomal ATPase activity; degraded by the mature proteasome after assembly; contains HEAT-like repeats; protein increases in abundance and relocalizes from nucleus to cytoplasm upon DNA replication stress
386	1	YDL240W	LRG1	UPTAG1077	Deletion	0.00886553	0.157933	0.0275157	-0.101161	-0.0306275	GTPase-activating protein (GAP); contains Rho1p-specific GAP activity, interacting with activated forms of Rho1p; functions along with Sac7p as a negative regulator of the Pkc1p-mediated cell wall integrity signaling pathway; negative regulator of cell wall 1,3-beta-glucan biosynthesis; required for efficient cell fusion; contains a RhoGAP domain and three Lin-11-Isl1-Mec-3 (LIM) domains
388	1	YHR184W	SSP1	UPTAG0982	Deletion	0.24315	0.313846	0.40083	0.361846	-0.253681	Protein involved in the control of meiotic nuclear division; involved in the coordination of meiosis with spore formation; subunit of the leading edge protein (LEP) complex (Ssp1-Ady3-Don1-Irc10) that forms a ring-like structure at the leading edge of the prospore membrane during meiosis II; required for assembly of the leading edge coat and both prospore membrane shaping and organization; transc…
390	1	YDR389W	SAC7	UPTAG1078	Deletion	0.187753	0.329598	0.298249	0.415366	-0.345608	GTPase activating protein (GAP) for Rho1p; regulator of a Tor2p-mediated, Rho1p GTPase switch that controls organization of the actin cytoskeleton; negative regulator of the RHO1-PKC1-MAPK cell integrity (CWI) and membrane fluidity homeostasis signaling pathways; potential Cdc28p substrate; SAC7 has a paralog, BAG7, that arose from the whole genome duplication
392	1	YDL239C	ADY3	UPTAG0983	Deletion	-0.104166	-0.159977	-0.235098	-0.273856	0.561883	Protein required for spore wall formation; subunit of the leading edge protein (LEP) complex (Ssp1-Ady3-Don1-Irc10) that forms a ring-like structure at the leading edge of the prospore membrane during meiosis II; mediates assembly of the LEP complex, formation of the ring-like structure via interaction with spindle pole body components and prospore membrane maturation; potentially phosphorylated …
394	1	YDR403W	DIT1	UPTAG1079	Deletion	-0.0111761	0.0779372	-0.109225	0.0489291	0.122266	Sporulation-specific enzyme required for spore wall maturation; involved in the production of a soluble LL-dityrosine-containing precursor of the spore wall; transcripts accumulate at the time of prospore enclosure
396	1	YOR124C	UBP2	UPTAG0984	Deletion	-0.16354	-0.313929	-0.288499	-0.36589	0.106592	Ubiquitin-specific protease; removes ubiquitin from ubiquitinated proteins; controls K63 homeostasis during oxidative stress; deubiquitinates Rsp5p and is required for MVB sorting of membrane proteins; can cleave polyubiquitin and has isopeptidase activity
398	1	YDR402C	DIT2	UPTAG1080	Deletion	-0.125608	-0.173082	-0.103349	-0.167881	0.416655	N-formyltyrosine oxidase; sporulation-specific microsomal enzyme involved in the production of N,N-bisformyl dityrosine required for spore wall maturation, homologous to cytochrome P-450s; SWAT-GFP and mCherry fusion proteins localize to the endoplasmic reticulum and vacuole respectively
400	1	YFL020C	PAU5	UPTAG0025	Deletion	0.133992	-0.0853658	-0.00244632	-0.0534312	-0.176753	Member of the seripauperin multigene family; encoded mainly in subtelomeric regions; induced during alcoholic fermentation; induced by low temperature and also by anaerobic conditions; negatively regulated by oxygen and repressed by heme
401	1	YBR290W	BSD2	UPTAG0409	Deletion	0.165513	0.212582	0.176627	0.115498	0.292754	Heavy metal ion homeostasis protein; facilitates trafficking of Smf1p and Smf2p metal transporters to vacuole where they are degraded; acts as an adaptor protein with Rsp5p in the regulated endocytosis of Smf1p and is itself ubiquitylated by Rsp5p; controls metal ion transport, prevents metal hyperaccumulation, functions in copper detoxification
402	1	YOR311C	HSD1	UPTAG0121	Deletion	0.281921	0.0622209	0.0373797	0.182366	0.00781188	Diacylglycerol kinase; localized to the endoplasmic reticulum (ER); overproduction induces enlargement of ER-like membrane structures and suppresses a temperature-sensitive sly1 mutation; contains a CTP transferase domain
403	1	YLR386W	VAC14	UPTAG0505	Deletion	-0.124396	-0.408583	-0.185833	-0.0546613	0.46986	Enzyme regulator; involved in synthesis of phosphatidylinositol 3,5-bisphosphate, in control of trafficking of some proteins to the vacuole lumen via the MVB, and in maintenance of vacuole size and acidity; binds negative (Fig4p) and positive (Fab1p) regulators of PtdIns(3,5)P(2) to control endolysosome function; similar to mammalian Vac14p
405	1	YLR119W	SRN2	UPTAG0410	Deletion	0.126096	0.0995147	0.0836591	0.0074742	-0.0767954	Component of the ESCRT-I complex; ESCRT-I is involved in ubiquitin-dependent sorting of proteins into the endosome; suppressor of rna1-1 mutation; may be involved in RNA export from nucleus
409	1	YCL008C	STP22	UPTAG0411	Deletion	0.140112	0.124521	0.0346037	0.13732	-0.0934199	Component of the ESCRT-I complex; ESCRT-I is involved in ubiquitin-dependent sorting of proteins into the endosome; prevents polyubiquitination of the arrestin-related protein Rim8p, thereby directing its monoubiquitination by Rsp5p; homologous to the mouse and human Tsg101 tumor susceptibility gene; mutants exhibit a Class E Vps phenotype;
410	1	YCR069W	CPR4	UPTAG0123	Deletion	0.106948	0.165247	0.0768341	-0.223932	-0.0932764	Peptidyl-prolyl cis-trans isomerase (cyclophilin); catalyzes the cis-trans isomerization of peptide bonds N-terminal to proline residues; has a potential role in the secretory pathway; CPR4 has a paralog, CPR8, that arose from the whole genome duplication
414	1	YDR107C	YDR107C	UPTAG0124	Deletion	0.00846231	-0.0153352	-0.0413464	0.0539221	-0.0420766	Protein with a role in cellular adhesion and filamentous growth; similar to Tmn3p; member of the evolutionarily conserved Transmembrane Nine family of proteins with nine membrane-spanning segments; TMN2 has a paralog, EMP70, that arose from the whole genome duplication
416	1	YFL040W	YFL040W	UPTAG0029	Deletion	-0.241332	-0.365736	-0.316902	0.0801189	0.296967	Putative transporter; member of the sugar porter family; YFL040W is not an essential gene; may have a role in intracellular sterol transport
417	1	YPL002C	SNF8	UPTAG0413	Deletion	-0.0120979	-0.0628194	-0.215763	-0.0758145	0.120881	Component of the ESCRT-II complex; ESCRT-II is involved in ubiquitin-dependent sorting of proteins into the endosome; appears to be functionally related to SNF7; involved in glucose derepression
418	1	YER170W	ADK2	UPTAG0125	Deletion	0.0117989	0.173429	0.12372	0.374028	-0.148992	Mitochondrial adenylate kinase; catalyzes the reversible synthesis of GTP and AMP from GDP and ADP; may serve as a back-up for synthesizing GTP or ADP depending on metabolic conditions; 3' sequence of ADK2 varies with strain background
419	1	YLR093C	NYV1	UPTAG0509	Deletion	-0.137194	-0.0407022	-0.176596	0.101657	-0.247262	v-SNARE component of the vacuolar SNARE complex; involved in vesicle fusion; inhibits ATP-dependent Ca(2+) transport activity of Pmc1p in the vacuolar membrane
420	1	YFR018C	YFR018C	UPTAG0030	Deletion	-0.0844806	-0.163023	-0.200778	-0.113585	-0.00636598	Putative protein of unknown function; SWAT-GFP and seamless GFP fusion proteins localize to the endoplasmic reticulum and mCherry fusion protein localizes to the vacuole
422	1	YKR027W	BCH2	UPTAG0126	Deletion	0.193578	0.0221986	-0.0354199	0.0273941	0.183662	Member of the ChAPs (Chs5p-Arf1p-binding proteins) family; part of the exomer complex with Chs5p to mediate export of specific cargo proteins, including Chs3p, from the Golgi to the plasma membrane; BCH2 has a paralog, CHS6, that arose from the whole genome duplication
423	1	YDR323C	PEP7	UPTAG0510	Deletion	-0.349903	-0.434654	-0.420746	-0.251913	0.336154	Adaptor protein involved in vesicle-mediated vacuolar protein sorting; multivalent adaptor protein; facilitates vesicle-mediated vacuolar protein sorting by ensuring high-fidelity vesicle docking and fusion, which are essential for targeting of vesicles to the endosome; required for vacuole inheritance
425	1	YLR417W	VPS36	UPTAG0415	Deletion	-0.0401619	-0.0669736	0.00280906	0.169059	-0.129309	Component of the ESCRT-II complex; contains the GLUE (GRAM Like Ubiquitin binding in EAP45) domain which is involved in interactions with ESCRT-I and ubiquitin-dependent sorting of proteins into the endosome; plays a role in the formation of mutant huntingtin (Htt) aggregates in yeast
426	1	YDR033W	MRH1	UPTAG0127	Deletion	-0.245641	-0.106549	-0.154922	-0.180402	0.378245	Protein that localizes primarily to the plasma membrane; also found at the nuclear envelope; long-lived protein that is asymmetrically retained in the plasma membrane of mother cells; the authentic, non-tagged protein is detected in mitochondria in a phosphorylated state; null mutation confers sensitivity to acetic acid
428	1	YLR057W	YLR057W	UPTAG0032	Deletion	0.0324942	0.223163	0.199559	0.394526	-0.176844	Putative mannosidase involved in ER-associated protein degradation; localizes to the endoplasmic reticulum; sequence similarity with seven-hairpin glycosidase (GH47) family members, such as Mns1p and Mnl1p, that hydrolyze 1,2-linked alpha-D-mannose residues; non-essential gene
430	1	YER049W	TPA1	UPTAG0128	Deletion	-0.0913988	-0.00534582	0.0905921	-0.0718818	-0.264587	Fe(II)/2-oxoglutarate-dependent dioxygenase family member; catalyzes the repair of methyl-base lesions in both ss and dsDNA by oxidative demethylation; Poly(rA)-binding protein involved in mRNA poly(A) tail length and mRNA stability; role in translation termination efficiency; interacts with Sup45p (eRF1), Sup35p (eRF3) and Pab1p; similar to human prolyl 4-hydroxylase OGFOD1; binds Fe(II) and 2-o…
432	1	YNR071C	YNR071C	UPTAG0033	Deletion	0.256167	0.326777	0.345962	0.311615	-0.527562	Putative aldose 1-epimerase
433	1	YPR185W	ATG13	UPTAG0417	Deletion	0.0570487	0.158233	0.254351	0.129001	0.339735	Regulatory subunit of the Atg1p signaling complex; stimulates Atg1p kinase activity; required for vesicle formation during autophagy and the cytoplasm-to-vacuole targeting (Cvt) pathway; contains a HORMA domain required for autophagy and for recruitment of the phosphatidylinositol 3-kinase complex subunit Atg14p to the pre-autophagosomal structure
435	1	YPL232W	SSO1	UPTAG0513	Deletion	-0.317382	-0.151376	-0.0951216	-0.0598012	0.0167872	Plasma membrane t-SNARE; involved in fusion of secretory vesicles at the plasma membrane and in vesicle fusion during sporulation; forms a complex with Sec9p that binds v-SNARE Snc2p; syntaxin homolog; functionally redundant with Sso2p; SSO1 has a paralog, SSO2, that arose from the whole genome duplication
436	1	YPR084W	YPR084W	UPTAG0034	Deletion	-0.0193464	-0.0925614	0.0711839	-0.112072	0.203922	Putative protein of unknown function
437	1	YNL242W	ATG2	UPTAG0418	Deletion	-0.00669208	-0.0324082	0.034292	0.0542228	0.385307	Peripheral membrane protein required for autophagic vesicle formation; also required for vesicle formation during pexophagy and the cytoplasm-to-vaucole targeting (Cvt) pathway; involved in Atg9p cycling between the phagophore assembly site and mitochondria; contains an APT1 domain that binds phosphatidylinositol-3-phosphate; essential for cell cycle progression from G2/M to G1 under nitrogen sta…
438	1	YMR204C	INP1	UPTAG0130	Deletion	-0.0147699	0.260109	0.2373	0.371124	-0.4681	Peripheral membrane protein of peroxisomes; involved in peroxisomal inheritance; recruitment to peroxisomes is mediated by interaction with Pex3p at the peroxisomal membrane
439	1	YOR106W	VAM3	UPTAG0514	Deletion	-0.215356	-0.0246254	-0.106641	-0.0289737	0.0558715	Syntaxin-like vacuolar t-SNARE; functions with Vam7p in vacuolar protein trafficking; mediates docking/fusion of late transport intermediates with the vacuole; has an acidic di-leucine sorting signal and C-terminal transmembrane region
440	1	YGL259W	YPS5	UPTAG0035	Deletion	0.250245	0.153107	0.141497	0.190718	-0.0346518	Protein with similarity to GPI-anchored aspartic proteases; such proteases are Yap1p and Yap3p; mCherry fusion protein localizes to the vacuole
442	1	YOL019W	YOL019W	UPTAG0131	Deletion	-0.0562667	0.17823	0.00876571	-0.0410591	-0.0686396	Protein of unknown function; green fluorescent protein (GFP)-fusion protein localizes to the cell periphery and vacuole; YOL019W has a paralog, DCV1, that arose from the whole genome duplication
443	1	YGL212W	VAM7	UPTAG0515	Deletion	-0.250271	-0.432773	-0.283845	-0.470775	0.446368	Vacuolar SNARE protein; functions with Vam3p in vacuolar protein trafficking; has an N-terminal PX domain (phosphoinositide-binding module) that binds PtdIns-3-P and mediates membrane binding; SNAP-25 homolog; protein abundance increases in response to DNA replication stress
444	1	YMR237W	BCH1	UPTAG0036	Deletion	0.130431	0.145657	0.243398	0.310181	-0.19954	Member of the ChAPs family (Chs5p-Arf1p-binding proteins); members include Bch1p, Bch2p, Bud7p, and Chs6p; ChAPs family proteins form the exomer complex with Chs5p to mediate export of specific cargo proteins from the Golgi to the plasma membrane; interacts selectively with the activated, GTP-bound form of Arf1p; may interact with ribosomes; protein abundance increases and forms cytoplasmic foci …
445	1	YKR020W	VPS51	UPTAG0420	Deletion	-0.197489	-0.22833	-0.261208	-0.351561	0.0333464	Component of the GARP (Golgi-associated retrograde protein) complex; GARP is required for the recycling of proteins from endosomes to the late Golgi, and for mitosis after DNA damage induced checkpoint arrest; links the (VFT/GARP) complex to the SNARE Tlg1p; members of the GARP complex are Vps51p-Vps52p-Vps53p-Vps54p
447	1	YAR031W	PRM9	UPTAG0516	Deletion	-0.222364	-0.300529	-0.300416	-0.141017	0.461127	Pheromone-regulated protein; contains 3 predicted transmembrane segments and an FF sequence, a motif involved in COPII binding; member of DUP240 gene family; PRM9 has a paralog, PRM8, that arose from a segmental duplication
448	1	YBL007C	SLA1	UPTAG0793	Deletion	-0.334933	-0.671499	-0.43092	-0.580537	0.305108	Cytoskeletal protein binding protein; required for assembly of the cortical actin cytoskeleton; interacts with proteins regulating actin dynamics and proteins required for endocytosis; found in the nucleus and cell cortex; has 3 SH3 domains
450	1	YJR131W	MNS1	UPTAG0889	Deletion	0.0671627	0.159046	0.49381	0.0986194	-0.219597	Alpha-1,2-mannosidase; involved in ER-associated protein degradation (ERAD); catalyzes the removal of one mannose residue from a glycosylated protein, converting the modification from Man9GlcNAc to Man8GlcNAc; catalyzes the last step in glycoprotein maturation in the ER and is critical for ER protein degradation
454	1	YBR199W	KTR4	UPTAG0890	Deletion	0.240524	0.210532	0.234315	0.223643	-0.0704028	Glycosyltransferase involved in protein glycosylation; transfers GDP-mannose to methyl-alpha-mannoside in vitro; member of the KRE2/MNT1 mannosyltransferase family of type II membrane proteins with a short cytoplasmic N-terminus, a membrane-spanning region and a highly conserved catalytic lumenal domain
456	1	YLR425W	TUS1	UPTAG0795	Deletion	0.269747	0.193524	0.161806	0.367834	-0.193967	Guanine nucleotide exchange factor (GEF) that modulates Rho1p activity; involved in the cell integrity signaling pathway; interacts with Rgl1p; localization of Tus1p to the bed neck is regulated by Rgl1p; multicopy suppressor of tor2 mutation and ypk1 ypk2 double mutation; potential Cdc28p substrate
464	1	YGR070W	ROM1	UPTAG0797	Deletion	0.258325	0.391516	0.27265	0.446614	-0.407277	Guanine nucleotide exchange factor (GEF) for Rho1p; mutations are synthetically lethal with mutations in rom2, which also encodes a GEP; ROM1 has a paralog, ROM2, that arose from the whole genome duplication
466	1	YML115C	VAN1	UPTAG0893	Deletion	0.2362	0.0971412	0.0358707	-0.267403	-0.0449361	Component of the mannan polymerase I; complex contains Van1p and Mnn9p and is involved in the first steps of mannan synthesis; mutants are vanadate-resistant
472	1	YKL096W-A	CWP2	UPTAG0799	Deletion	0.133132	0.0420981	0.0239022	0.213304	0.0482856	Covalently linked cell wall mannoprotein; major constituent of the cell wall; plays a role in stabilizing the cell wall; involved in low pH resistance; precursor is GPI-anchored
476	1	YKL164C	PIR1	UPTAG0800	Deletion	-0.0439973	0.0390651	-0.114351	0.0169097	-0.0368928	O-glycosylated protein required for cell wall stability; attached to the cell wall via beta-1,3-glucan; mediates mitochondrial translocation of Apn1p; expression regulated by the cell integrity pathway and by Swi5p during the cell cycle; PIR1 has a paralog, YJL160C, that arose from the whole genome duplication
478	1	YKR061W	KTR2	UPTAG0896	Deletion	0.0873975	0.173527	0.0446276	0.093038	-0.248616	Mannosyltransferase involved in N-linked protein glycosylation; member of the KRE2/MNT1 mannosyltransferase family; KTR2 has a paralog, YUR1, that arose from the whole genome duplication
480	1	YGR059W	SPR3	UPTAG0801	Deletion	0.0892697	-0.0325668	-0.0965117	0.194985	-0.155491	Sporulation-specific homolog of the CDC3/10/11/12 family of genes; septin protein involved in sporulation; regulated by ABFI; the yeast CDC3/10/11/12 family is a family of bud neck microfilament genes
482	1	YJL139C	YUR1	UPTAG0897	Deletion	0.0431446	0.0563702	0.0686557	-0.173263	0.209676	Mannosyltransferase involved in protein N-glycosylation; member of the KTR1 family; located in the Golgi apparatus; YUR1 has a paralog, KTR2, that arose from the whole genome duplication
484	1	YDR218C	SPR28	UPTAG0802	Deletion	0.0442713	-0.0879637	0.0969716	-0.053128	0.240418	Sporulation-specific homolog of the CDC3/10/11/12 family of genes; meiotic septin expressed at high levels during meiotic divisions and ascospore formation; the yeast CDC3/10/11/12 family is a family of bud neck microfilament genes
488	1	YJR137C	ECM17	UPTAG0803	Deletion	0.0183025	0.110679	0.0645271	0.208808	-0.29057	Sulfite reductase beta subunit; involved in amino acid biosynthesis, transcription repressed by methionine
490	1	YGL257C	MNT2	UPTAG0899	Deletion	-0.181143	-0.00387462	-0.0404225	-0.0503334	0.16349	Mannosyltransferase; involved in adding the 4th and 5th mannose residues of O-linked glycans
492	1	YCL051W	LRE1	UPTAG0804	Deletion	-0.0427129	-0.169518	-0.190111	0.0084686	0.216074	Protein involved in control of cell wall structure and stress response; direct inhibitor of the nuclear Dbf2 related (NDR) kinase Cbk1p-Mob2p; overproduction confers resistance to cell-wall degrading enzymes; exhibits genetic interactions with genes involved in the cell wall integrity pathway; LRE1 has a paralog, HLR1, that arose from the whole genome duplication
496	1	YLR207W	HRD3	UPTAG0217	Deletion	-0.0675188	-0.08863	-0.143391	-0.168849	0.281572	ER membrane protein that plays a central role in ERAD; forms HRD complex with Hrd1p and ER-associated protein degradation (ERAD) determinants that engages in lumen to cytosol communication and coordination of ERAD events
497	1	YER149C	PEA2	UPTAG0601	Deletion	0.0474892	-0.0812372	-0.143331	-0.10726	0.1255	Coiled-coil 12S polarisome subunit; required for polarity establishment, apical bud growth, shmoo formation, filamentous differentiation; involved in Bni1p localization at sites of polarized growth, controlling polarized assembly of actin cables; role in apical growth affects diploid-specific bipolar bud site selection; retains Slt2p at bud tip to regulate ER inheritance; role in Ca2+ influx, cel…
498	1	YOL147C	PEX11	UPTAG0313	Deletion	-0.0514853	-0.109154	0.14854	-0.718451	1.38811	Peroxisomal protein required for medium-chain fatty acid oxidation; also required for peroxisome proliferation, possibly by inducing membrane curvature; localization regulated by phosphorylation; transcription regulated by Adr1p and Pip2p-Oaf1p
499	1	YML117W	NAB6	UPTAG0697	Deletion	0.22077	0.177485	0.0702929	0.155709	-0.275444	Putative RNA-binding protein; associates with mRNAs encoding cell wall proteins in high-throughput studies; deletion mutants display increased sensitivity to some cell wall disrupting agents; expression negatively regulated by cAMP
500	1	YHR204W	MNL1	UPTAG0218	Deletion	-0.0454644	-0.156007	-0.117979	-0.0463506	0.173662	Alpha-1,2-specific exomannosidase of the endoplasmic reticulum; involved in glycan trimming of both folded and misfolded glycoproteins; complexes with Pdi1p, and trims a mannose from Man8GlcNac2 glycans to generate Man7GlcNac2, an oligosaccharide signal on glycoproteins destined for ER-associated protein degradation; requires Pdi1p for stability and substrate recognition; human homolog EDEM1 can …
502	1	YLR191W	PEX13	UPTAG0314	Deletion	0.0663998	0.0087461	0.0221555	0.0635879	0.164626	Peroxisomal importomer complex component; integral peroxisomal membrane protein required for docking and translocation of peroxisomal matrix proteins; interacts with the PTS1 signal recognition factor Pex5p and the PTS2 signal recognition factor Pex7p; forms a complex with Pex14p and Pex17p; human homolog PEX13 complements yeast null mutant
503	1	YIL110W	YIL110W	UPTAG0698	Deletion	-0.0594706	0.0488782	-0.095502	0.231582	-0.0958764	AdoMet-dependent methyltransferase; involved in a novel 3-methylhistidine modification of ribosomal protein Rpl3p; seven beta-strand MTase family member; null mutant exhibits a weak vacuolar protein sorting defect and caspofungin resistance
504	1	YBR201W	DER1	UPTAG0219	Deletion	-0.00975909	0.0161501	0.041341	-0.158694	-0.0173203	ER membrane protein that promotes export of misfolded polypeptides; required for ER-associated protein degradation of misfolded or unassembled proteins; initiates export of aberrant polypeptides from ER lumen by threading them into ER membrane and routing them to Hrd1p for ubiquitination; function normally requires N-terminal acetylation by NatB; N- and C- termini protrude into cytoplasm; similar…
505	1	YLL021W	SPA2	UPTAG0603	Deletion	0.134888	0.273971	0.191674	0.260185	-0.106173	Component of the polarisome; functions in actin cytoskeletal organization during polarized growth; acts as a scaffold for Mkk1p and Mpk1p cell wall integrity signaling components; potential Cdc28p substrate; coding sequence contains length polymorphisms in different strains; SPA2 has a paralog, SPH1, that arose from the whole genome duplication
506	1	YOL044W	PEX15	UPTAG0315	Deletion	0.174365	0.214371	0.265362	-0.0847722	-0.0373301	Tail-anchored type II integral peroxisomal membrane protein; required for peroxisome biogenesis; cells lacking Pex15p mislocalize peroxisomal matrix proteins to cytosol; overexpression results in impaired peroxisome assembly
507	1	YNL063W	MTQ1	UPTAG0699	Deletion	0.128653	0.0711965	-0.0116274	0.11289	0.0181987	S-adenosylmethionine-dependent methyltransferase; methylates translational release factor Mrf1p; similar to E.coli PrmC; is not an essential gene
509	1	YLR313C	SPH1	UPTAG0604	Deletion	0.0768688	-0.0269294	0.0273059	0.199471	0.504643	Protein involved in shmoo formation and bipolar bud site selection; localizes to sites of polarized growth in a cell cycle dependent- and Spa2p-dependent manner, interacts with MAPKKs Mkk1p, Mkk2p, and Ste7p; SPH1 has a paralog, SPA2, that arose from the whole genome duplication
510	1	YDR329C	PEX3	UPTAG0316	Deletion	-0.0555369	-0.119298	-0.00436504	-0.0417963	0.11647	Peroxisomal membrane protein (PMP); required for proper localization and stability of PMPs; anchors peroxisome retention factor Inp1p at the peroxisomal membrane; interacts with Pex19p
511	1	YDL178W	DLD2	UPTAG0700	Deletion	-0.028312	-0.229846	-0.295597	-0.280726	0.0474095	D-2-hydroxyglutarate dehydrogenase, and minor D-lactate dehydrogenase; mitochondrial matrix protein that oxidizes D-2-hydroxyglutarate (D-2HG), an oncometabolite, to alpha-ketoglutarate with a minor role in lactate catabolism; located in the mitochondrial matrix
513	1	YKR055W	RHO4	UPTAG0605	Deletion	-0.21595	-0.130737	0.0389815	-0.12101	0.11304	Non-essential small GTPase; member of the Rho/Rac subfamily of Ras-like proteins; likely to be involved in the establishment of cell polarity; has long N-terminal extension that plays an important role in Rho4p function and is shared with Rho4 homologs in other yeasts and filamentous fungi
514	1	YGR077C	PEX8	UPTAG0317	Deletion	0.0146763	0.0392098	0.0163809	-0.135794	-0.0745292	Intraperoxisomal organizer of the peroxisomal import machinery; organizes the formation of the importomer complex, bridging the docking complex with the RING finger complex; tightly associated with the lumenal face of the peroxisomal membrane; essential for peroxisome biogenesis; binds PTS1-signal receptor Pex5p, and PTS2-signal receptor Pex7p
515	1	YGR080W	TWF1	UPTAG0701	Deletion	0.271644	0.210421	0.147853	0.197442	-0.406124	Twinfilin; highly conserved actin monomer-sequestering protein involved in regulation of the cortical actin cytoskeleton; coordinates actin filament severing and monomer sequestering at sites of rapid actin turnover; composed of two cofilin-like regions, stimulates actin depolymerization as does the mouse homolog, mTwf1
517	1	YNL094W	APP1	UPTAG0606	Deletion	-0.0821309	-0.10852	-0.012125	0.295337	-0.195531	Phosphatidate phosphatase, converts phosphatidate to diacylglycerol; App1p, Pah1p, Dpp1p, and Lpp1p are responsible for all the phosphatidate phosphatase activity; component of cortical actin patches; interacts with components of endocytic pathway
518	1	YGR133W	PEX4	UPTAG0318	Deletion	-0.0472522	-0.0535899	-0.0707317	-0.244178	0.225195	Peroxisomal ubiquitin conjugating enzyme; required for peroxisomal matrix protein import and peroxisome biogenesis
519	1	YGR152C	RSR1	UPTAG0702	Deletion	-0.127682	-0.298994	-0.250221	-0.184968	1.35468	GTP-binding protein of the Ras superfamily; required for bud site selection, morphological changes in response to mating pheromone, and efficient cell fusion; localized to the plasma membrane; significantly similar to mammalian Rap GTPases
520	1	YFL025C	BST1	UPTAG0223	Deletion	-0.0345857	-0.162487	-0.0103666	-0.381119	0.154043	GPI inositol deacylase of the endoplasmic reticulum (ER); negatively regulates COPII vesicle formation; prevents production of vesicles with defective subunits; required for proper discrimination between resident ER proteins and Golgi-bound cargo molecules; functional ortholog of human PGAP1, mutation of which is associated with intellectual disability and encephalopathy
522	1	YML121W	GTR1	UPTAG0319	Deletion	-0.232618	-0.370998	-0.369085	-0.829832	0.364854	Subunit of a TORC1-stimulating GTPase and the EGO/GSE complex; subunit of Gtr1-Gtr2, a GTPase that activates TORC1 in response to amino acid stimulation; subunit of EGO/GSE, a vacuolar/endosomal membrane complex that regulates exit from rapamycin-induced growth arrest and sorting of Gap1p from the endosome to the plasma membrane; involved in phosphate transport and telomeric chromatin silencing; …
523	1	YKL092C	BUD2	UPTAG0703	Deletion	0.0747631	0.109937	0.136047	0.182933	0.0324668	GTPase activating factor for Rsr1p/Bud1p; plays a role in spindle position checkpoint distinct from its role in bud site selection; required for both axial and bipolar budding patterns; mutants exhibit random budding in all cell types; contains two PH-like domains
524	1	YMR264W	CUE1	UPTAG0224	Deletion	-0.121941	-0.345863	-0.156222	-0.578986	0.720967	Ubiquitin-binding protein; ER membrane protein that recruits and integrates the ubiquitin-conjugating enzyme Ubc7p into ER membrane-bound ubiquitin ligase complexes that function in the ER-associated degradation (ERAD) pathway for misfolded proteins; contains a CUE domain that binds ubiquitin to facilitate intramolecular monoubiquitination and to promote diubiquitin elongation, facilitating polyu…
529	1	YLR429W	CRN1	UPTAG0609	Deletion	0.122717	0.230072	0.166274	0.321258	-0.383741	Coronin; cortical actin cytoskeletal component that associates with the Arp2p/Arp3p complex to regulate its activity; plays a role in regulation of actin patch assembly
530	1	YLR292C	SEC72	UPTAG0321	Deletion	0.241563	-0.0147029	0.00511911	-0.194224	-0.0670693	Non-essential subunit of Sec63 complex; with Sec61 complex, Kar2p/BiP and Lhs1p forms a channel competent for SRP-dependent and post-translational SRP-independent protein targeting and import into the ER; other members are Sec63p, Sec62p, and Sec66p
531	1	YEL029C	BUD16	UPTAG0705	Deletion	-0.754952	NA	NA	NA	NA	Putative pyridoxal kinase; a key enzyme involved in pyridoxal 5'-phosphate synthesis, the active form of vitamin B6; required for genome integrity; involved in bud-site selection; similarity to yeast BUD17 and human pyridoxal kinase (PDXK)
532	1	YOL065C	INP54	UPTAG0226	Deletion	0.115896	0.0159569	0.0040322	0.144346	0.0195557	Phosphatidylinositol 4,5-bisphosphate 5-phosphatase; role in secretion; localizes to the endoplasmic reticulum via the C-terminal tail; lacks the Sac1 domain and proline-rich region found in the other 3 INP proteins
533	1	YOR367W	SCP1	UPTAG0610	Deletion	0.176704	0.0669642	0.0896616	-0.0863925	0.0127682	Component of yeast cortical actin cytoskeleton; binds and cross links actin filaments; originally identified by its homology to calponin (contains a calponin-like repeat) but the Scp1p domain structure is more similar to transgelin
534	1	YHR013C	ARD1	UPTAG0322	Deletion	-0.67357	-0.611123	-0.533361	-0.366996	0.0649004	Subunit of protein N-terminal acetyltransferase NatA; NatA comprises Nat1p, Ard1p, Nat5p; acetylates many proteins to influence telomeric silencing, cell cycle, heat-shock resistance, mating, sporulation, early stages of mitophagy; protein abundance increases under DNA replication stress; mutations in human homolog X-linked NAA10 lead to Ogden syndrome (S37P) and intellectual disability (R116W); …
535	1	YFL023W	BUD27	UPTAG0706	Deletion	-0.257035	-0.503759	-0.451288	-0.554793	0.538743	Unconventional prefoldin protein involved in translation initiation; required for correct assembly of RNAP I, II, and III in an Rpb5p-dependent manner; shuttles between nucleus and cytoplasm; mutants have inappropriate expression of nutrient sensitive genes due to translational derepression of Gcn4p transcription factor; diploid mutants show random budding; ortholog of human URI/RMP
536	1	YDR122W	KIN1	UPTAG0227	Deletion	0.105146	0.192804	0.183688	0.2359	-0.175566	Serine/threonine protein kinase involved in regulation of exocytosis; localizes to the cytoplasmic face of the plasma membrane; KIN1 has a paralog, KIN2, that arose from the whole genome duplication
537	1	YDR129C	SAC6	UPTAG0611	Deletion	-0.313299	-0.336263	-0.119774	-0.586426	0.429648	Fimbrin, actin-bundling protein; cooperates with Scp1p in organization and maintenance of the actin cytoskeleton; phosphorylated by Cdc28p/Clb2p in metaphase on T103, to regulate conformation, and modulate actin filament binding affinity and actin cable dynamics; relocalizes from the plasma membrane to the cytoplasm upon DNA replication stress; human homologs PLS3 and LCP1 implicated in spinocere…
539	1	YNR027W	BUD17	UPTAG0707	Deletion	0.0133161	0.0842036	-0.0238577	0.108226	-0.302491	Putative pyridoxal kinase; a key enzyme in vitamin B6 metabolism; involved in bud-site selection; diploid mutants display a random rather than a bipolar budding pattern; similarity to yeast BUD16 and human pyridoxal kinase (PDXK)
540	1	YLR096W	KIN2	UPTAG0228	Deletion	0.0382644	0.00464366	0.00486058	-0.0120154	-0.0474701	Serine/threonine protein kinase involved in regulation of exocytosis; localizes to the cytoplasmic face of the plasma membrane; KIN2 has a paralog, KIN1, that arose from the whole genome duplication
541	1	YDL135C	RDI1	UPTAG0612	Deletion	0.136786	0.108688	0.0314597	-0.158666	-0.0477559	Rho GDP dissociation inhibitor; involved in the localization and regulation of Cdc42p and Rho1p; protein abundance increases in response to DNA replication stress
542	1	YDL230W	PTP1	UPTAG0324	Deletion	0.0087518	0.152388	0.323486	-0.0559283	0.874955	Phosphotyrosine-specific protein phosphatase; dephosphorylates a broad range of substrates in vivo, including Fpr3p; localized to the cytoplasm and the mitochondria; proposed to be a negative regulator of filamentation
543	1	YOR301W	RAX1	UPTAG0708	Deletion	0.306352	0.356569	0.435981	0.254876	0.0717702	Protein involved in bud site selection during bipolar budding; localization requires Rax2p; has similarity to members of the insulin-related peptide superfamily
544	1	YER151C	UBP3	UPTAG0985	Deletion	-0.127539	-0.247943	-0.173787	-0.0380522	0.183551	Ubiquitin-specific protease involved in transport and osmotic response; negatively regulates Ras/PKA signaling; interacts with Bre5p to coregulate anterograde, retrograde transport between ER and Golgi; involved in transcription elongation in response to osmostress through phosphorylation at Ser695 by Hog1p; inhibitor of gene silencing; role in ribophagy; cleaves ubiquitin fusions but not polyubi…
546	1	YLR307W	CDA1	UPTAG1081	Deletion	0.128519	0.0712406	0.142752	0.176724	-0.268522	Chitin deacetylase; together with Cda2p involved in the biosynthesis ascospore wall component, chitosan; required for proper rigidity of the ascospore wall
548	1	YKL117W	SBA1	UPTAG0986	Deletion	0.185791	0.226233	0.17557	-0.0878711	-0.252341	Co-chaperone that binds and regulates Hsp90 family chaperones; plays a role in determining prion variants; important for pp60v-src activity in yeast; homologous to the mammalian p23 proteins, and like p23 can regulate telomerase activity; protein abundance increases in response to DNA replication stress
550	1	YLR308W	CDA2	UPTAG1082	Deletion	-0.347425	-0.397322	-0.250847	-0.460708	0.936171	Chitin deacetylase; together with Cda1p involved in the biosynthesis ascospore wall component, chitosan; required for proper rigidity of the ascospore wall
552	1	YPL106C	SSE1	UPTAG0987	Deletion	0.351388	0.165166	0.253223	0.145561	-0.358988	ATPase component of heat shock protein Hsp90 chaperone complex; serves as nucleotide exchange factor to load ATP onto the SSA class of cytosolic Hsp70s; plays a role in prion propagation and determining prion variants; binds unfolded proteins; member of Hsp110 subclass of HSP70 proteins; deletion results in spindle elongation in S phase; SSE1 has a paralog, SSE2, that arose from the whole genome …
556	1	YMR214W	SCJ1	UPTAG0988	Deletion	-0.146164	-0.360653	-0.211132	-0.399893	0.00521507	One of several homologs of bacterial chaperone DnaJ; located in the ER lumen where it cooperates with Kar2p to mediate maturation of proteins
558	1	YHR185C	PFS1	UPTAG1084	Deletion	0.0872894	0.203846	0.15757	-0.0492322	-0.0130952	Sporulation protein required for prospore membrane formation; required for prospore membrane formation at selected spindle poles; ensures functionality of all four spindle pole bodies during meiosis II; not required for meiotic recombination or meiotic chromosome segregation
560	1	YML111W	BUL2	UPTAG0989	Deletion	0.284997	0.196485	0.229165	0.175415	-0.260068	Component of the Rsp5p E3-ubiquitin ligase complex; involved in intracellular amino acid permease sorting, functions in heat shock element mediated gene expression, essential for growth in stress conditions; BUL2 has a paralog, BUL1, that arose from the whole genome duplication
562	1	YDR104C	SPO71	UPTAG1085	Deletion	-0.0792638	0.0155314	-0.0848195	-0.194956	-0.130723	Meiosis-specific protein required for prospore membrane morphogenesis; localizes to the prospore membrane (PSM) during sporulation; required for PSM elongation and closure; genetically antagonistic to SPO1; recruits Vps13p to the PSM during sporulation; interacts and functions cooperatively with Spo73p; mutants have defects in the PSM, aberrant spore wall formation and reduced PtdIns-phosphate po…
564	1	YJR036C	HUL4	UPTAG0990	Deletion	-0.331962	-0.348776	-0.338631	-0.398639	0.259429	Protein with similarity to hect domain E3 ubiquitin-protein ligases; not essential for viability; found in association with Trf4 in TRAMP complex
566	1	YHR139C	SPS100	UPTAG1086	Deletion	0.00763733	-0.140436	-0.0143279	0.147223	0.133262	Protein required for spore wall maturation; expressed during sporulation; may be a component of the spore wall; expression also induced in cells treated with the mycotoxin patulin; SPS100 has a paralog, YGP1, that arose from the whole genome duplication
574	1	YBR045C	GIP1	UPTAG1088	Deletion	0.128867	0.0419376	-0.0198624	-0.0611689	-0.0378697	Meiosis-specific regulatory subunit of the Glc7p protein phosphatase; regulates spore wall formation and septin organization, required for expression of some late meiotic genes and for normal localization of Glc7p
576	1	YLR389C	STE23	UPTAG0993	Deletion	-0.132476	-0.272347	-0.279395	-0.340601	0.0598844	Metalloprotease; involved in N-terminal processing of pro-a-factor to mature form; expressed in both haploids and diploids; one of two yeast homologs of human insulin-degrading enzyme (hIDE); homolog Axl1p is also involved in processing of pro-a-factor
578	1	YOR298W	MUM3	UPTAG1089	Deletion	-0.0686501	0.168348	0.122275	0.153478	0.177946	Protein of unknown function involved in outer spore wall organization; has similarity to the tafazzins superfamily of acyltransferases
580	1	YDR251W	PAM1	UPTAG0994	Deletion	-0.0774806	0.0817264	-0.0236373	0.0446137	-0.0973484	Essential protein of unknown function; exhibits variable expression during colony morphogenesis; overexpression permits survival without protein phosphatase 2A, inhibits growth, and induces a filamentous phenotype; PAM1 has a paralog, SVL3, that arose from the whole genome duplication
582	1	YDR260C	SWM1	UPTAG1090	Deletion	-0.477981	-0.657337	-0.191901	-0.131447	0.099263	Subunit of the anaphase-promoting complex (APC); APC is an E3 ubiquitin ligase that regulates the metaphase-anaphase transition and exit from mitosis; required for activation of the daughter-specific gene expression and spore wall maturation
586	1	YNL204C	SPS18	UPTAG1091	Deletion	-0.510035	-0.286749	-0.0467535	-0.151823	-0.172015	Protein of unknown function, contains a putative zinc-binding domain; expressed during sporulation; SPS18 has a paralog, GCS1, that arose from the whole genome duplication
588	1	YPL021W	ECM23	UPTAG0996	Deletion	-0.0487472	-0.140435	-0.123072	-0.207034	0.113542	Non-essential protein of unconfirmed function; affects pre-rRNA processing, may act as a negative regulator of the transcription of genes involved in pseudohyphal growth; homologous to Srd1p
590	1	YER132C	PMD1	UPTAG1092	Deletion	-0.00835526	0.221553	0.185974	0.00621075	-0.296304	Protein with an N-terminal kelch-like domain; putative negative regulator of early meiotic gene expression; required, with Mds3p, for growth under alkaline conditions; PMD1 has a paralog, MDS3, that arose from the whole genome duplication
592	1	YGL083W	SCY1	UPTAG0037	Deletion	0.00224674	0.00830764	0.0682325	0.0402624	-0.0721937	Putative kinase; suppressor of GTPase mutant; similar to bovine rhodopsin kinase; may have a role in intracellular sterol transport
593	1	YCL038C	ATG22	UPTAG0421	Deletion	0.272575	0.502007	0.678434	0.569612	0.474388	Vacuolar integral membrane protein required for efflux of amino acids; required for efflux of amino acids during autophagic body breakdown in the vacuole; null mutation causes a gradual loss of viability during starvation
594	1	YDR119W	YDR119W	UPTAG0133	Deletion	0.216216	0.117265	0.134397	0.145796	-0.0137208	Protein of unknown function; proposed role as a basic amino acid permease based on phylogeny; GFP-fusion protein localizes to vacuolar membrane; physical interaction with Atg27p suggests a possible role in autophagy; non-essential gene
595	1	YJL178C	ATG27	UPTAG0517	Deletion	-0.0650154	-0.193189	-0.0978038	0.0034412	0.257789	Type I membrane protein involved in autophagy and the Cvt pathway; may be involved in membrane delivery to the phagophore assembly site
596	1	YMR071C	TVP18	UPTAG0038	Deletion	0.218405	0.503049	0.357589	0.324449	-0.361215	Integral membrane protein; localized to late Golgi vesicles along with the v-SNARE Tlg2p; may interact with ribosomes, based on co-purification experiments; may have a role in intracellular sterol transport
598	1	YDR352W	YDR352W	UPTAG0134	Deletion	0.215365	0.342888	0.246154	0.455883	-0.396797	Putative vacuolar membrane transporter for cationic amino acids; likely contributes to amino acid homeostasis by exporting cationic amino acids from the vacuole; member of the PQ-loop family, with seven transmembrane domains; mutant phenotype is functionally complemented by rat PQLC2 vacuolar transporter
599	1	YKL135C	APL2	UPTAG0518	Deletion	-0.242953	-0.295486	-0.313766	-0.11857	0.138526	Beta-adaptin subunit of the clathrin-associated protein (AP-1) complex; binds clathrin; involved in clathrin-dependent Golgi protein sorting; protein abundance increases in response to DNA replication stress
601	1	YKR014C	YPT52	UPTAG0423	Deletion	-0.0886315	-0.08664	-0.0537582	0.168493	0.291368	Endosomal Rab family GTPase; required for vacuolar protein sorting, endocytosis and multivesicular body (MVB) biogenesis and sorting; required for localization of the CORVET complex to endosomes; involved in autophagy and ionic stress tolerance; similar to Vps21p and Ypt53p; mammalian Rab5 homolog; protein abundance increases in response to DNA replication stress
602	1	YNR028W	CPR8	UPTAG0135	Deletion	0.202705	0.141681	0.16068	0.292178	-0.396657	Peptidyl-prolyl cis-trans isomerase (cyclophilin); catalyzes the cis-trans isomerization of peptide bonds N-terminal to proline residues; potential role in the secretory pathway; CPR8 has a paralog, CPR4, that arose from the whole genome duplication
603	1	YPR029C	APL4	UPTAG0519	Deletion	-0.143563	-0.308898	-0.188168	-0.114486	-0.023859	Gamma-adaptin; large subunit of the clathrin-associated protein (AP-1) complex; binds clathrin; involved in vesicle mediated transport
605	1	YNL093W	YPT53	UPTAG0424	Deletion	-0.742435	-0.577074	-0.649927	-0.330811	0.277673	Stress-induced Rab family GTPase; required for vacuolar protein sorting and endocytosis; involved in ionic stress tolerance; similar to Vps21p and Ypt52p; functional homolog of Vps21p; mammalian Rab5 homolog; YPT53 has a paralog, VPS21, that arose from the whole genome duplication
607	1	YPL259C	APM1	UPTAG0520	Deletion	-0.00209577	0.0105832	-0.0301098	0.0164088	0.0289808	Mu1-like medium subunit of the AP-1 complex; binds clathrin; involved in clathrin-dependent Golgi protein sorting; the AP-1 complex is the clathrin-associated protein complex
608	1	YHL017W	YHL017W	UPTAG0041	Deletion	0.0966792	0.286263	0.237124	0.397604	-0.32095	Putative protein of unknown function; green fluorescent protein (GFP)-fusion protein co-localizes with clathrin-coated vesicles; YHL017W has a paralog, PTM1, that arose from the whole genome duplication
609	1	YDL113C	ATG20	UPTAG0425	Deletion	0.178477	0.322187	0.388279	0.427103	0.458263	Sorting nexin family member; required for the cytoplasm-to-vacuole targeting (Cvt) pathway and for endosomal sorting; has a Phox homology domain that binds phosphatidylinositol-3-phosphate; interacts with Snx4p; potential Cdc28p substrate
610	1	YDL010W	YDL010W	UPTAG0137	Deletion	0.13087	0.0930771	0.022551	0.153551	-0.11742	Cis-golgi localized monothiol glutaredoxin, binds Fe-S cluster; more similar in activity to dithiol than other monothiol glutaredoxins; involved in the oxidative stress response; GRX6 has a paralog, GRX7, that arose from the whole genome duplication
611	1	YHL019C	APM2	UPTAG0521	Deletion	-0.131489	-0.0528073	-0.00704432	-0.411567	0.252304	Protein of unknown function; homologous to the medium chain of mammalian clathrin-associated protein complex; involved in vesicular transport
612	1	YJL207C	YJL207C	UPTAG0042	Deletion	0.196812	0.218467	0.175829	0.116867	-0.0327883	AP-1 accessory protein; colocalizes with clathrin to the late-Golgi apparatus; involved in TGN-endosome transport; physically interacts with AP-1; similar to the mammalian p200; may interact with ribosomes; YJL207C is a non-essential gene
613	1	YBR217W	ATG12	UPTAG0426	Deletion	NA	NA	NA	NA	1.67232	Ubiquitin-like modifier involved in autophagy and the Cvt pathway; conserved; conjugated to Atg5p to form a complex involved in Atg8p lipidation; Atg5p-Atg12p conjugate enhances E2 activity of Atg3p by rearranging its catalytic site, also forms a complex with Atg16p; the Atg5-Atg12/Atg16 complex binds to membranes and is essential for autophagosome formation
614	1	YHL008C	YHL008C	UPTAG0138	Deletion	0.0956806	0.147554	0.114027	0.167563	-0.0432658	Putative protein of unknown function; may be involved in the uptake of chloride ions; does not appear to be involved in monocarboxylic acid transport; green fluorescent protein (GFP)-fusion protein localizes to the vacuole
615	1	YLR170C	APS1	UPTAG0522	Deletion	-0.187454	-0.28787	-0.16359	-0.180953	0.224771	Small subunit of the clathrin-associated adaptor complex AP-1; AP-1 is involved in protein sorting at the trans-Golgi network; homolog of the sigma subunit of the mammalian clathrin AP-1 complex
617	1	YPL120W	VPS30	UPTAG0427	Deletion	0.0749655	-0.00202848	-0.0490917	-0.275773	0.722064	Subunit of phosphatidylinositol (PtdIns) 3-kinase complexes I and II; Complex I is essential in autophagy, Complex II is required for vacuolar protein sorting; required for overflow degradation of misfolded proteins when ERAD is saturated; C-terminus has novel globular fold essential for autophagy through the targeting of the PI3-kinase complex I to the pre-autophagosomal structure; ortholog of h…
618	1	YBR014C	YBR014C	UPTAG0139	Deletion	-0.232688	-0.249555	-0.383476	-0.390971	0.152897	Cis-golgi localized monothiol glutaredoxin; more similar in activity to dithiol than other monothiol glutaredoxins; involved in the oxidative stress response; does not bind metal ions; GRX7 has a paralog, GRX6, that arose from the whole genome duplication
621	1	YBR131W	CCZ1	UPTAG0428	Deletion	0.122335	0.246095	0.263449	0.104574	-0.210545	Subunit of a heterodimeric guanine nucleotide exchange factor (GEF); subunit of the Mon1-Ccz1 GEF complex, which stimulates nucleotide exchange and activation of Ypt7p, a Rab family GTPase involved in membrane tethering and fusion events at the late endosome and vacuole; GEF activity is stimulated by membrane association and anionic phospholipids; involved in localizing Ypt7p to the vacuolar memb…
622	1	YER014C-A	BUD25	UPTAG0140	Deletion	0.02337	-0.356877	-0.612084	NA	0.863138	Protein involved in bud-site selection; diploid mutants display a random budding pattern instead of the wild-type bipolar pattern
623	1	YBL037W	APL3	UPTAG0524	Deletion	-0.138374	0.0631125	-0.0525594	0.118246	-0.325472	Alpha-adaptin; large subunit of the clathrin associated protein complex (AP-2); involved in vesicle mediated transport
624	1	YDR100W	TVP15	UPTAG0045	Deletion	0.176931	0.173931	0.0397571	0.0209301	-0.17246	Integral membrane protein; localized to late Golgi vesicles along with the v-SNARE Tlg2p
625	1	YNL223W	ATG4	UPTAG0429	Deletion	0.0221454	-0.0455713	-0.0986957	0.0732029	0.66836	Conserved cysteine protease required for autophagy; cleaves Atg8p to a form required for autophagosome and Cvt vesicle generation
626	1	YOR299W	BUD7	UPTAG0141	Deletion	0.24	0.0745447	0.177106	0.120405	-0.0207987	Member of the ChAPs family (Chs5p-Arf1p-binding proteins); members include Bch1p, Bch2p, Bud7p, and Chs6p; ChAPs family proteins form the exomer complex with Chs5p to mediate export of specific cargo proteins, including Chs3p, from the Golgi to the plasma membrane; BUD7 has a paralog, BCH1, that arose from the whole genome duplication
629	1	YOR089C	VPS21	UPTAG0430	Deletion	-0.463176	-0.450004	-0.352415	-0.318414	0.553932	Endosomal Rab family GTPase; required for endocytic transport and sorting of vacuolar hydrolases; required for endosomal localization of the CORVET complex; required with YPT52 for MVB biogenesis and sorting; involved in autophagy and ionic stress tolerance; geranylgeranylation required for membrane association; protein abundance increases in response to DNA replication stress; mammalian Rab5 hom…
634	1	YDR006C	SOK1	UPTAG0143	Deletion	0.253224	0.083901	0.121089	-0.00297287	-0.012527	Protein of unknown function; overexpression suppresses the growth defect of mutants lacking protein kinase A activity; involved in cAMP-mediated signaling; localized to the nucleus; similar to the mouse testis-specific protein PBS13
636	1	YDR084C	TVP23	UPTAG0048	Deletion	0.030494	0.385437	0.317917	0.470908	-0.244036	Integral membrane protein; localized to late Golgi vesicles along with the v-SNARE Tlg2p; green fluorescent protein (GFP)-fusion protein localizes to the cytoplasm in a punctate pattern
637	1	YBR164C	ARL1	UPTAG0432	Deletion	-0.147804	-0.163903	-0.122546	-0.0567691	0.584097	Soluble GTPase with a role in regulation of membrane traffic; regulates potassium influx; role in membrane organization at trans-Golgi network; required for delivery of Atg9p to the phagophore assembly site during autophagy under high temperature stress; required with Ypt6p for starvation-induced autophagy; required for the CVT pathway under non-starvation conditions; G protein of the Ras superfa…
638	1	YNL323W	LEM3	UPTAG0144	Deletion	0.1188	0.320975	0.396718	0.285223	-0.423387	Membrane protein of the plasma membrane and ER; interacts specifically in vivo with the phospholipid translocase (flippase) Dnf1p; involved in translocation of phospholipids and alkylphosphocholine drugs across the plasma membrane; null mutant requires tryptophan due to mislocalization of tryptophan permease Tat2p
639	1	YDL234C	GYP7	UPTAG0528	Deletion	-0.299314	-0.181726	-0.28294	-0.479787	-0.27275	GTPase-activating protein for yeast Rab family members; members include Ypt7p (most effective), Ypt1p, Ypt31p, and Ypt32p (in vitro); involved in vesicle mediated protein trafficking; contains a PH-like domain
640	1	YNL283C	WSC2	UPTAG0805	Deletion	-0.139864	-0.155644	0.183304	0.2467	1.32929	Sensor-transducer of the stress-activated PKC1-MPK1 signaling pathway; involved in maintenance of cell wall integrity and recovery from heat shock; required for the arrest of secretion response; WSC2 has a paralog, WSC3, that arose from the whole genome duplication
642	1	YNR059W	MNT4	UPTAG0901	Deletion	0.0649639	0.0620614	-0.0454802	-0.0135764	-0.108151	Putative alpha-1,3-mannosyltransferase; not required for protein O-glycosylation; SWAT-GFP and mCherry fusion proteins localize to the endoplasmic reticulum and vacuole respectively
644	1	YHL028W	WSC4	UPTAG0806	Deletion	-0.122715	-0.21339	-0.106412	-0.295004	-0.239134	Endoplasmic reticulum (ER) membrane protein; involved in the translocation of soluble secretory proteins and insertion of membrane proteins into the ER membrane; may also have a role in the stress response but has only partial functional overlap with WSC1-3
646	1	YAL023C	PMT2	UPTAG0902	Deletion	-0.1077	-0.194176	-0.249533	-0.528362	0.458742	Protein O-mannosyltransferase of the ER membrane; transfers mannose residues from dolichyl phosphate-D-mannose to protein serine/threonine residues; involved in ER quality control; acts in a complex with Pmt1p, can instead interact with Pmt5p; antifungal drug target; PMT2 has a paralog, PMT3, that arose from the whole genome duplication
648	1	YLR332W	MID2	UPTAG0807	Deletion	0.113661	0.0301362	0.0716192	-0.130622	0.137899	O-glycosylated plasma membrane protein; acts as a sensor for cell wall integrity signaling and activates the pathway; interacts with Rom2p, a guanine nucleotide exchange factor for Rho1p, and with cell integrity pathway protein Zeo1p; MID2 has a paralog, MTL1, that arose from the whole genome duplication
650	1	YOR321W	PMT3	UPTAG0903	Deletion	0.214132	0.311024	0.269064	0.423903	-0.286147	Protein O-mannosyltransferase; transfers mannose residues from dolichyl phosphate-D-mannose to protein serine/threonine residues; acts in a complex with Pmt5p, can instead interact with Pmt1p in some conditions; antifungal drug target; PMT3 has a paralog, PMT2, that arose from the whole genome duplication
654	1	YJR143C	PMT4	UPTAG0904	Deletion	0.161919	0.143614	0.158559	-0.316176	0.175348	Protein O-mannosyltransferase; transfers mannose residues from dolichyl phosphate-D-mannose to protein serine/threonine residues; appears to form homodimers in vivo and does not complex with other Pmt proteins; target for new antifungals
656	1	YOR008C	SLG1	UPTAG0809	Deletion	-0.251097	-0.186221	0.00886273	-0.257894	0.0419268	Sensor-transducer of the stress-activated PKC1-MPK1 kinase pathway; involved in maintenance of cell wall integrity; required for mitophagy; involved in organization of the actin cytoskeleton; secretory pathway Wsc1p is required for the arrest of secretion response
658	1	YDL093W	PMT5	UPTAG0905	Deletion	-0.0961023	-0.314792	0.0869822	-0.215726	1.4764	Protein O-mannosyltransferase; transfers mannose residues from dolichyl phosphate-D-mannose to protein serine/threonine residues; acts in a complex with Pmt3p, can instead interact with Pmt2p in some conditions; target for new antifungals
662	1	YGR199W	PMT6	UPTAG0906	Deletion	0.26932	0.577011	0.494719	0.382868	-0.46101	Protein O-mannosyltransferase; transfers mannose from dolichyl phosphate-D-mannose to protein serine/threonine residues of secretory proteins; reaction is essential for cell wall rigidity; member of a family of mannosyltransferases
664	1	YDL223C	HBT1	UPTAG0811	Deletion	-0.245865	-0.062116	-0.171007	0.15548	-0.0625802	Shmoo tip protein, substrate of Hub1p ubiquitin-like protein; mutants are defective for mating projection formation, thereby implicating Hbt1p in polarized cell morphogenesis; HBT1 has a paralog, YNL195C, that arose from the whole genome duplication
666	1	YDL095W	PMT1	UPTAG0907	Deletion	0.264961	-0.0143095	0.0730848	0.21325	-0.185575	Protein O-mannosyltransferase of the ER membrane; transfers mannose from dolichyl phosphate-D-mannose to protein serine and threonine residues; 1 of 7 related proteins involved in O-glycosylation which is essential for cell wall rigidity; involved in ER quality control; amino terminus faces cytoplasm, carboxyl terminus faces ER lumen
668	1	YNL325C	FIG4	UPTAG0812	Deletion	0.0677344	0.109814	0.0932791	0.407447	-0.101376	Phosphatidylinositol 3,5-bisphosphate (PtdIns[3,5]P) phosphatase; required for efficient mating and response to osmotic shock; physically associates with and regulated by Vac14p; contains a SAC1-like domain; homologous to human FIG4, which is associated with CMT4J, a form of Charcot-Marie-Tooth disorder
672	1	YCR089W	FIG2	UPTAG0813	Deletion	0.160144	0.0827524	0.110561	0.200676	-0.228324	Cell wall adhesin, expressed specifically during mating; may be involved in maintenance of cell wall integrity during mating; FIG2 has a paralog, AGA1, that arose from the whole genome duplication
674	1	YOR099W	KTR1	UPTAG0909	Deletion	-0.0186733	0.243672	0.350672	0.572959	-0.192883	Alpha-1,2-mannosyltransferase; involved in O- and N-linked protein glycosylation; type II membrane protein; member of the KRE2/MNT1 mannosyltransferase family; relocalizes from vacuole to cytoplasm upon DNA replication stress
676	1	YBR040W	FIG1	UPTAG0814	Deletion	0.183169	0.19346	0.11988	0.0954337	-0.196316	Integral membrane protein required for efficient mating; may participate in or regulate the low affinity Ca2+ influx system, which affects intracellular signaling and cell-cell fusion during mating
678	1	YER001W	MNN1	UPTAG0910	Deletion	0.133569	0.0504436	0.106462	0.0033704	0.0130079	Alpha-1,3-mannosyltransferase; integral membrane glycoprotein of the Golgi complex, required for addition of alpha1,3-mannose linkages to N-linked and O-linked oligosaccharides, one of five S. cerevisiae proteins of the MNN1 family
680	1	YNR032C-A	HUB1	UPTAG0815	Deletion	-0.106063	-0.0454201	-0.223192	-0.101988	0.0493045	Ubiquitin-like protein modifier; promotes alternative splicing of SRC1 pre-mRNA; binds non-covalently to the HIND domain of Snu66, may function in modification of Sph1p and Hbt1p, functionally complemented by the human or S. pombe ortholog; mechanism of Hub1p adduct formation not yet clear
682	1	YBR260C	RGD1	UPTAG0911	Deletion	-0.273594	-0.257971	-0.104006	-0.185564	0.290855	GTPase-activating protein (RhoGAP) for Rho3p and Rho4p; possibly involved in control of actin cytoskeleton organization
684	1	YAR014C	BUD14	UPTAG0816	Deletion	-0.468393	-0.488504	-0.197278	-0.488437	-0.147805	Protein involved in bud-site selection; Bud14p-Glc7p complex is a cortical regulator of dynein; forms a complex with Kel1p and Kel2p that regulates Bnr1p (formin) to affect actin cable assembly, cytokinesis, and polarized growth; diploid mutants display a random budding pattern instead of the wild-type bipolar pattern; relative distribution to the nucleus increases upon DNA replication stress
686	1	YLR006C	SSK1	UPTAG0912	Deletion	NA	NA	NA	NA	NA	Cytoplasmic phosphorelay intermediate osmosensor and regulator; part of a two-component signal transducer that mediates osmosensing via a phosphorelay mechanism; required for mitophagy; dephosphorylated form is degraded by the ubiquitin-proteasome system; potential Cdc28p substrate
688	1	YPR032W	SRO7	UPTAG0229	Deletion	-0.195375	-0.149534	-0.0800208	-0.231162	0.356466	Effector of Rab GTPase Sec4p; forms a complex with Sec4p and t-SNARE Sec9p; involved in exocytosis and docking and fusion of post-Golgi vesicles with plasma membrane; regulates cell proliferation and colony development via the Rho1-Tor1 pathway; homolog of Drosophila lgl tumor suppressor; SRO7 has a paralog, SRO77, that arose from the whole genome duplication
689	1	YOR127W	RGA1	UPTAG0613	Deletion	-0.110676	-0.22753	-0.102466	0.0133723	0.121546	GTPase-activating protein for polarity-establishment protein Cdc42p; implicated in control of septin organization, pheromone response, and haploid invasive growth; relocalizes from bud neck to cytoplasm upon DNA replication stress; RGA1 has a paralog, RGA2, that arose from the whole genome duplication
690	1	YNR032W	PPG1	UPTAG0325	Deletion	-0.334641	-0.246028	-0.352707	-0.118816	0.149345	Putative serine/threonine protein phosphatase; putative phosphatase of the type 2A-like phosphatase family, required for glycogen accumulation; interacts with Tap42p, which binds to and regulates other protein phosphatases
691	1	YLR084C	RAX2	UPTAG0709	Deletion	-0.0080315	-0.164436	-0.0527049	-0.12537	0.105654	N-glycosylated protein; involved in the maintenance of bud site selection during bipolar budding; localization requires Rax1p; RAX2 mRNA stability is regulated by Mpt5p
692	1	YBL106C	SRO77	UPTAG0230	Deletion	-0.087067	-0.141448	-0.0540755	0.0465889	0.13203	Protein with roles in exocytosis and cation homeostasis; functions in docking and fusion of post-Golgi vesicles with plasma membrane; regulates cell proliferation and colony development via the Rho1-Tor1 pathway; interacts with SNARE protein Sec9p; homolog of Drosophila lethal giant larvae tumor suppressor; SRO77 has a paralog, SRO7, that arose from the whole genome duplication
693	1	YDR379W	RGA2	UPTAG0614	Deletion	0.114848	0.151468	0.169607	0.165818	-0.282472	GTPase-activating protein for polarity-establishment protein Cdc42p; implicated in control of septin organization, pheromone response, and haploid invasive growth; regulated by Pho85p and Cdc28p; RGA2 has a paralog, RGA1, that arose from the whole genome duplication
694	1	YGR123C	PPT1	UPTAG0326	Deletion	-0.00952271	0.10082	0.114314	-0.0321195	0.0932512	Protein serine/threonine phosphatase; regulates Hsp90 chaperone by affecting its ATPase and cochaperone binding activities; has similarity to human phosphatase PP5; present in both the nucleus and cytoplasm; expressed during logarithmic growth
695	1	YGL174W	BUD13	UPTAG0710	Deletion	-0.325455	-0.395337	-0.549394	0.104985	1.18446	Subunit of the RES complex; RES complex is required for nuclear pre-mRNA retention and splicing; involved in bud-site selection; diploid mutants display a unipolar budding pattern instead of the wild-type bipolar pattern due to a specific defect in MATa1 pre-mRNA splicing which leads to haploid gene expression in diploids
697	1	YLR370C	ARC18	UPTAG0615	Deletion	NA	NA	NA	NA	NA	Subunit of the ARP2/3 complex; ARP2/3 is required for the motility and integrity of cortical actin patches
698	1	YDR477W	SNF1	UPTAG0327	Deletion	0.0619839	0.150999	0.198339	0.330155	-0.396151	AMP-activated S/T protein kinase; complexes with Snf4p and a Sip1p/Sip2p/Gal83p family member; required for glucose-repressed gene transcription, heat shock, sporulation, and peroxisome biogenesis; active form involved in mitotic spindle alignment in non-limiting glucose; regulates Hxk2p nucleocytoplasmic shuttling; regulates filamentous growth and acts as a non-canonical GEF-activating Arf3p dur…
700	1	YPL147W	PXA1	UPTAG0232	Deletion	0.0992396	0.092726	0.208783	0.448746	-0.0718612	Subunit of heterodimeric peroxisomal ABC transport complex, with Pxa2p; required for import of long-chain fatty acids into peroxisomes; similar to human adrenoleukodystrophy transporters ABCD1and ABCD2, and ALD-related proteins; mutations in ABCD1 cause X-linked adrenoleukodystrophy (X-ALD), a peroxisomal disorder; human ABCD1 and ABCD2 can each partially complement yeast pxa1 pxa2 double null mu…
702	1	YDR490C	PKH1	UPTAG0328	Deletion	0.113208	0.0172395	0.114013	0.162434	-0.107926	Serine/threonine protein kinase; involved in sphingolipid-mediated signaling pathway that controls endocytosis; activates Ypk1p and Ykr2p, components of signaling cascade required for maintenance of cell wall integrity; contains a PH-like domain; redundant with Pkh2p; PKH1 has a paralog, PKH2, that arose from the whole genome duplication
704	1	YKL188C	PXA2	UPTAG0233	Deletion	-0.0842135	-0.279818	-0.327706	-0.364648	0.518549	Subunit of heterodimeric peroxisomal ABC transport complex, with Pxa1p; required for import of long-chain fatty acids into peroxisomes; similar to human adrenoleukodystrophy transportesr ABCD1 and ABCD2, and ALD-related proteins; mutations in ABCD1 cause X-linked adrenoleukodystrophy (X-ALD), a peroxisomal disorder; human ABCD1 and ABCD2 can each partially complement yeast pxa1 pxa2 double null m…
705	1	YDL216C	RRI1	UPTAG0617	Deletion	0.247121	0.249174	0.223924	0.0855235	-0.439338	Catalytic subunit of the COP9 signalosome (CSN) complex; acts as an isopeptidase in cleaving the ubiquitin-like protein Nedd8 from SCF ubiquitin ligases; metalloendopeptidase involved in the adaptation to pheromone signaling; involved in modulation of genes controlling amino acid and lipid metabolism, and ergosterol biosynthesis
706	1	YKL126W	YPK1	UPTAG0329	Deletion	-0.300865	-0.310079	-0.260788	-0.434897	0.158595	S/T protein kinase; phosphorylates, downregulates flippase activator Fpk1p; inactivates Orm1p and Orm2p by phosphorylation in response to compromised sphingolipid synthesis; involved in the TORC-dependent phosphorylation of ribosomal proteins Rps6a/b (S6); mutations affect receptor-mediated endocytosis and sphingolipid-mediated and cell integrity signaling pathways; human homolog SGK1 can complem…
709	1	YMR025W	CSI1	UPTAG0618	Deletion	0.17793	0.258607	0.18201	0.171589	-0.409688	Subunit of the Cop9 signalosome; which is required for deneddylation, or removal of the ubiquitin-like protein Rub1p from Cdc53p (cullin); involved in adaptation to pheromone signaling; functional equivalent of canonical Csn6 subunit of the COP9 signalosome
710	1	YHR079C	IRE1	UPTAG0330	Deletion	-0.0329804	0.0869845	0.0635916	-0.10467	0.277373	Serine-threonine kinase and endoribonuclease; transmembrane protein that mediates the unfolded protein response (UPR) by regulating Hac1p synthesis through HAC1 mRNA splicing; role in homeostatic adaptation to ER stress; Kar2p binds inactive Ire1p and releases from it upon ER stress
712	1	YDR153C	ENT5	UPTAG0235	Deletion	0.191817	0.189156	0.151956	-0.456068	0.248792	Protein containing an N-terminal epsin-like domain; involved in clathrin recruitment and traffic between the Golgi and endosomes; associates with the clathrin adaptor Gga2p, clathrin adaptor complex AP-1, and clathrin
713	1	YDR179C	CSN9	UPTAG0619	Deletion	0.206715	0.123998	0.119524	0.0827167	-0.218219	Subunit of the Cop9 signalosome; Cop9 signalosome is required for deneddylation, or removal of the ubiquitin-like protein Rub1p from Cdc53p (cullin); involved in adaptation to pheromone signaling
715	1	YPR122W	AXL1	UPTAG0715	Deletion	-0.0323839	0.030467	-0.155055	0.137322	0.13268	Haploid specific endoprotease of a-factor mating pheromone; performs one of two N-terminal cleavages during maturation of a-factor mating pheromone; required for axial budding pattern of haploid cells
716	1	YBL102W	SFT2	UPTAG0236	Deletion	0.136894	0.171764	0.0531881	0.0219572	-0.22474	Tetra-spanning membrane protein found mostly in the late Golgi; non-essential; can suppress some sed5 alleles; may be part of the transport machinery, but precise function is unknown; similar to mammalian syntaxin 5
717	1	YOL117W	RRI2	UPTAG0620	Deletion	-0.0785806	-0.0541178	-0.163772	-0.0954996	0.852581	Subunit of the COP9 signalosome (CSN) complex; this complex cleaves the ubiquitin-like protein Nedd8 from SCF ubiquitin ligases; plays a role in the mating pheromone response
719	1	YIL140W	AXL2	UPTAG0716	Deletion	0.097937	0.137289	0.0502765	0.170501	-0.169014	Integral plasma membrane protein; required for axial budding in haploid cells; localizes to the incipient bud site and bud neck; glycosylated by Pmt4p; potential Cdc28p substrate
720	1	YJL004C	SYS1	UPTAG0237	Deletion	0.28441	0.305937	0.345792	0.019664	-0.123442	Integral membrane protein of the Golgi; required for targeting of the Arf-like GTPase Arl3p to the Golgi; multicopy suppressor of ypt6 null mutation
721	1	YNR044W	AGA1	UPTAG0621	Deletion	0.0265657	-0.0445661	-0.0401454	0.345675	0.0328922	Anchorage subunit of a-agglutinin of a-cells; highly O-glycosylated protein with N-terminal secretion signal and C-terminal signal for addition of GPI anchor to cell wall, linked to adhesion subunit Aga2p via two disulfide bonds; AGA1 has a paralog, FIG2, that arose from the whole genome duplication
722	1	YOL100W	PKH2	UPTAG0333	Deletion	0.130448	-0.047771	0.0467079	-0.0230892	-0.0770396	Serine/threonine protein kinase; involved in sphingolipid-mediated signaling pathway that controls endocytosis; activates Ypk1p and Ykr2p, components of signaling cascade required for maintenance of cell wall integrity; contains a PH-like domain; redundant with Pkh1p; PKH2 has a paralog, PKH1, that arose from the whole genome duplication
724	1	YJL099W	CHS6	UPTAG0238	Deletion	-0.0727367	-0.038278	-0.0082419	-0.135267	-0.103127	Member of the ChAPs (Chs5p-Arf1p-binding proteins) family; part of the exomer complex that mediates export of specific cargo proteins, including Chs3p, from the Golgi to the plasma membrane; primary component of the Chs5/6 complex that binds directly to membranes; CHS6 has a paralog, BCH2, that arose from the whole genome duplication
725	1	YGL032C	AGA2	UPTAG0622	Deletion	0.140518	0.0493495	0.0621525	0.143282	-0.103526	Adhesion subunit of a-agglutinin of a-cells; C-terminal sequence acts as a ligand for alpha-agglutinin (Sag1p) during agglutination, modified with O-linked oligomannosyl chains, linked to anchorage subunit Aga1p via two disulfide bonds
726	1	YNL265C	IST1	UPTAG0334	Deletion	0.0160424	-0.0780715	-0.0643977	0.0718134	0.318344	Protein with positive role in the multivesicular body sorting pathway; functions and forms a complex with Did2p; recruitment to endosomes is mediated by the Vps2p-Vps24p subcomplex of ESCRT-III; also interacts with Vps4p
727	1	YGR221C	TOS2	UPTAG0718	Deletion	0.02202	-0.14463	-0.0914639	-0.0419198	0.226712	Protein involved in localization of Cdc24p to the site of bud growth; may act as a membrane anchor; localizes to the bud neck and bud tip; potentially phosphorylated by Cdc28p; TOS2 has a paralog, SKG6, that arose from the whole genome duplication
728	1	YPL195W	APL5	UPTAG0239	Deletion	0.0628582	0.245656	0.074107	0.239285	-0.0642933	Delta adaptin-like subunit of the clathrin associated protein complex; functions in transport of alkaline phosphatase to the vacuole via the alternate pathway; suppressor of loss of casein kinase 1 function; the clathrin associated protein complex is also known as AP-3
729	1	YJR004C	SAG1	UPTAG0623	Deletion	-0.185932	-0.313869	-0.211485	-0.115087	0.286361	Alpha-agglutinin of alpha-cells; binds to Aga1p during agglutination, N-terminal half is homologous to the immunoglobulin superfamily and contains binding site for a-agglutinin, C-terminal half is highly glycosylated and contains GPI anchor
732	1	YGR261C	APL6	UPTAG0240	Deletion	0.101319	0.117223	0.00695229	0.209359	-0.0326984	Beta3-like subunit of the yeast AP-3 complex; functions in transport of alkaline phosphatase to the vacuole via the alternate pathway; exists in both cytosolic and peripherally associated membrane-bound pools
735	1	YKL159C	RCN1	UPTAG0720	Deletion	0.00287903	0.000851515	0.00917403	-0.157554	-0.0247074	Protein involved in calcineurin regulation during calcium signaling; has similarity to H. sapiens DSCR1 which is found in the Down Syndrome candidate region
736	1	YOR032C	HMS1	UPTAG0997	Deletion	-0.105257	-0.238167	-0.148797	-0.021405	0.146731	bHLH protein with similarity to myc-family transcription factors; overexpression confers hyperfilamentous growth and suppresses the pseudohyphal filamentation defect of a diploid mep1 mep2 homozygous null mutant
738	1	YOR190W	SPR1	UPTAG1093	Deletion	-0.256365	-0.191235	0.00374208	-0.04034	-0.103188	Sporulation-specific exo-1,3-beta-glucanase; contributes to ascospore thermoresistance; SPR1 has a paralog, EXG1, that arose from the whole genome duplication
740	1	YMR016C	SOK2	UPTAG0998	Deletion	0.0363528	0.144996	0.213879	0.00627107	-0.26076	Nuclear protein that negatively regulates pseudohyphal differentiation; plays a regulatory role in the cyclic AMP (cAMP)-dependent protein kinase (PKA) signal transduction pathway; relocalizes to the cytosol in response to hypoxia; SOK2 has a paralog, PHD1, that arose from the whole genome duplication
742	1	YMR063W	RIM9	UPTAG1094	Deletion	0.0789628	0.0746813	0.0624714	0.0979595	0.144909	Plasma membrane protein of unknown function; involved in the proteolytic activation of Rim101p in response to alkaline pH; interacts with Rim21p and Dfg16p to form a pH-sensing complex in the Rim101 pathway and is required to maintain Rim21p levels; has similarity to A. nidulans PalI;
744	1	YDL024C	DIA3	UPTAG0999	Deletion	-0.0883236	0.0571216	0.058258	-0.0801166	-0.340943	Protein of unknown function; involved in invasive and pseudohyphal growth
746	1	YHR153C	SPO16	UPTAG1095	Deletion	0.169308	0.215318	0.343288	0.50556	-0.0699149	Meiosis-specific protein involved in synaptonemal complex assembly; implicated in regulation of crossover formation; required for sporulation
748	1	YDL035C	GPR1	UPTAG1000	Deletion	0.164796	0.188229	0.0360118	-0.116972	-0.153885	Plasma membrane G protein coupled receptor (GPCR); interacts with the heterotrimeric G protein alpha subunit, Gpa2p, and with Plc1p; sensor that integrates nutritional signals with the modulation of cell fate via PKA and cAMP synthesis
752	1	YMR238W	DFG5	UPTAG1001	Deletion	-0.0390902	-0.170586	-0.0822173	-0.367979	0.780641	Putative mannosidase; essential glycosylphosphatidylinositol (GPI)-anchored membrane protein required for cell wall biogenesis in bud formation, involved in filamentous growth, homologous to Dcw1p
754	1	YIL099W	SGA1	UPTAG1097	Deletion	0.0901137	-0.0607123	0.0744767	-0.0892138	0.0180161	Intracellular sporulation-specific glucoamylase; involved in glycogen degradation; induced during starvation of a/a diploids late in sporulation, but dispensable for sporulation
756	1	YLR353W	BUD8	UPTAG1002	Deletion	0.0813503	-0.0300582	-0.0120289	0.0240212	0.0537883	Protein involved in bud-site selection; diploid mutants display a unipolar budding pattern instead of the wild-type bipolar pattern, and bud at the proximal pole; BUD8 has a paralog, BUD9, that arose from the whole genome duplication
760	1	YMR316W	DIA1	UPTAG1003	Deletion	0.132399	0.153382	0.228688	0.119375	-0.0741152	Protein of unknown function; involved in invasive and pseudohyphal growth; green fluorescent protein (GFP)-fusion protein localizes to the cytoplasm in a punctate pattern
762	1	YNL098C	RAS2	UPTAG1099	Deletion	0.159896	0.257511	0.0759399	0.106697	-0.340067	GTP-binding protein; regulates nitrogen starvation response, sporulation, and filamentous growth; farnesylation and palmitoylation required for activity and localization to plasma membrane; homolog of mammalian Ras proto-oncogenes; RAS2 has a paralog, RAS1, that arose from the whole genome duplication
764	1	YIR019C	MUC1	UPTAG1004	Deletion	0.257657	0.137784	0.0812057	-0.00295673	-0.0705776	GPI-anchored cell surface glycoprotein (flocculin); required for pseudohyphal and invasive growth, flocculation, and biofilm formation; major determinant of colony morphology; transcription regulated by the MAPK pathway (Ste12p and Tec1p) and the cAMP pathway (Flo8p); required for formation of fibrous interconnections between cells of a wild strain; role in co-flocculation with other yeast specie…
766	1	YGR225W	AMA1	UPTAG1100	Deletion	-0.285896	-0.310541	-0.287069	-0.143856	0.459302	Activator of meiotic anaphase promoting complex (APC/C); Cdc20p family member; required for initiation of spore wall assembly; required for Clb1p degradation during meiosis; prevents premature assembly of the meiosis I spindle, required for DSB induced prophase I arrest
768	1	YER118C	SHO1	UPTAG1005	Deletion	0.0203579	0.0881044	-0.0963058	-0.0267224	0.263353	Transmembrane osmosensor for filamentous growth and HOG pathways; involved in activation of the Cdc42p- and MAP kinase-dependent filamentous growth pathway and the high-osmolarity glycerol (HOG) response pathway; phosphorylated by Hog1p; interacts with Pbs2p, Msb2p, Hkr1p, and Ste11p
770	1	YDR522C	SPS2	UPTAG1101	Deletion	-0.145051	-0.251622	-0.206344	-0.179538	0.174726	Protein expressed during sporulation; SPS2 has a paralog, SPS22, that arose from the whole genome duplication; redundant with Sps22p for organization of the beta-glucan layer of the spore wall; S. pombe ortholog is a spore wall component
776	1	YJR153W	PGU1	UPTAG1007	Deletion	0.208066	0.178546	0.15025	-0.106332	0.2853	Endo-polygalacturonase; pectolytic enzyme that hydrolyzes the alpha-1,4-glycosidic bonds in the rhamnogalacturonan chains in pectins
778	1	YOR313C	SPS4	UPTAG1103	Deletion	-0.277267	-0.160009	-0.277591	-0.381246	0.0281837	Protein whose expression is induced during sporulation; not required for sporulation; heterologous expression in E. coli induces the SOS response that senses DNA damage
780	1	YCR038C	BUD5	UPTAG1008	Deletion	-0.12766	-0.391307	-0.271491	-0.577096	0.149337	GTP/GDP exchange factor for Rsr1p (Bud1p); required for both axial and bipolar budding patterns; mutants exhibit random budding in all cell types
782	1	YBL058W	SHP1	UPTAG1104	Deletion	-0.204032	-0.231296	-0.124647	NA	0.375047	UBX domain-containing substrate adaptor for Cdc48p; ubiquitin regulatory X domain-containing protein that acts as a substrate recruiting cofactor for Cdc48p; positively regulates Glc7p PPase activity to promote growth and mitotic progression in complex with Cdc48p; ubiquitinated protein interactor involved in ER-associated degradation (ERAD); regulated by nuclear Ub-dependent degradation (INMAD p…
784	1	YKR088C	TVP38	UPTAG0049	Deletion	0.0450599	0.142348	0.0823086	0.0737117	-0.0277278	Integral membrane protein; localized to late Golgi vesicles along with the v-SNARE Tlg2p; required for asymmetric localization of Kar9p during mitosis; GFP-fusion protein localizes to the cytoplasm in a punctate pattern
787	1	YLR309C	IMH1	UPTAG0529	Deletion	-0.0527622	0.0205169	-0.248821	0.0612887	0.0410142	Protein involved in vesicular transport; mediates transport between an endosomal compartment and the Golgi, contains a Golgi-localization (GRIP) domain that interacts with activated Arl1p-GTP to localize Imh1p to the Golgi
788	1	YEL005C	VAB2	UPTAG0050	Deletion	0.101962	0.245002	0.166523	0.246133	-0.257028	Subunit of the BLOC-1 complex involved in endosomal maturation; interacts with Vps21p-GFP; has potential role in vacuolar function, as suggested by its ability to bind Vac8p; likely member of; Vab2p-GFP-fusion localizes to cytoplasm in punctate pattern
789	1	YEL013W	VAC8	UPTAG0434	Deletion	0.189164	0.0094733	0.0280184	-0.0593867	-0.0393872	Vacuolar membrane protein; vacuole-specific Myo2p receptor and Myo2p-Vac17p-Vac8p transport complex subunit required for vacuolar inheritance; required with Atg13p for the vesicle closure step of the cytoplasm-to-vacuole (CVT) pathway, for homotypic vacuole-vacuole fusion and for nucleus-vacuole junction formation with Nvy1p; contains 11 armadillo (ARM) repeats; myristoylated, palmitoylated, and …
790	1	YBL101C	ECM21	UPTAG0146	Deletion	0.0904406	0.182173	0.197886	0.108371	-0.233921	Protein involved in regulating endocytosis of plasma membrane proteins; identified as a substrate for ubiquitination by Rsp5p and deubiquitination by Ubp2p; promoter contains several Gcn4p binding elements; ECM21 has a paralog, CSR2, that arose from the whole genome duplication
792	1	YBL104C	YBL104C	UPTAG0051	Deletion	0.145022	0.287737	0.271566	0.0400294	-0.328041	Subunit of SEACAT, a subcomplex of the SEA complex; Sea4p, along with Rtc1p and Mtc5p, redundantly inhibit the TORC1 inhibitory role of the Iml1p/SEACIT (Iml1p-Npr2p-Npr3p) subcomplex, a GAP for GTPase Gtr1p (EGOC subunit) in response to amino acid limitation, thereby resulting in activation of TORC1 signaling; SEA is a coatomer-related complex that associates dynamically with the vacuole; contai…
793	1	YCL057W	PRD1	UPTAG0435	Deletion	0.0226393	-0.0805975	-0.0480785	-0.0441314	0.0350937	Zinc metalloendopeptidase; found in the cytoplasm and intermembrane space of mitochondria; with Cym1p, involved in degradation of mitochondrial proteins and of presequence peptides cleaved from imported proteins; protein abundance increases in response to DNA replication stress
795	1	YPR028W	YOP1	UPTAG0531	Deletion	-0.00105952	-0.00552089	0.0214678	-0.143293	0.103685	Reticulon-interacting protein; ER integral membrane protein involved in the generation of tubular ER morphology; promotes membrane curvature; forms tubules in vitro; regulates the ER asymmetry-induced inheritance block during ER stress; role in ER-derived peroxisomal biogenesis; interacts with Yip1p to mediate membrane traffic and with Sey1p to maintain ER morphology; facilitates lipid exchange b…
796	1	YIR035C	YIR035C	UPTAG0052	Deletion	0.216402	0.323957	0.26644	0.15336	-0.16293	Putative cytoplasmic short-chain dehydrogenase/reductase
798	1	YER083C	GET2	UPTAG0148	Deletion	0.059097	0.149137	0.0735647	0.162779	-0.298554	Subunit of the GET complex; involved in insertion of proteins into the ER membrane; required for the retrieval of HDEL proteins from the Golgi to the ER in an ERD2 dependent fashion and for meiotic nuclear division
799	1	YFL027C	GYP8	UPTAG0532	Deletion	-0.0292442	-0.072127	-0.090163	-0.117949	-0.186536	GTPase-activating protein for yeast Rab family members; Ypt1p is the preferred in vitro substrate but also acts on Sec4p, Ypt31p and Ypt32p; involved in the regulation of ER to Golgi vesicle transport
801	1	YGR231C	PHB2	UPTAG0437	Deletion	-0.209297	-0.0119288	-0.143401	0.0541691	-0.0760796	Subunit of the prohibitin complex (Phb1p-Phb2p); prohibitin is a 1.2 MDa ring-shaped inner mitochondrial membrane chaperone that stabilizes newly synthesized proteins; determinant of replicative life span; involved in mitochondrial segregation; prohibitin deficiency induces a mitochondrial unfolded protein response (mtUPR)
802	1	YIL002C	INP51	UPTAG0149	Deletion	-0.116444	0.0273402	0.0231904	0.0689135	-0.0456524	Phosphatidylinositol 4,5-bisphosphate 5-phosphatase; synaptojanin-like protein with an N-terminal Sac1 domain, plays a role in phosphatidylinositol 4,5-bisphosphate homeostasis and in endocytosis; null mutation confers cold-tolerant growth
803	1	YAL048C	GEM1	UPTAG0533	Deletion	-0.198772	-0.176894	-0.073493	-0.0779176	0.193874	Outer mitochondrial membrane GTPase, subunit of the ERMES complex; potential regulatory subunit of the ERMES complex that links the ER to mitochondria and may promote inter-organellar calcium and phospholipid exchange as well as coordinating mitochondrial DNA replication and growth; cells lacking Gem1p contain collapsed, globular, or grape-like mitochondria; ortholog of metazoan Miro GTPases
807	1	YOR070C	GYP1	UPTAG0534	Deletion	0.301414	0.760596	0.303565	0.897886	-0.707682	Cis-golgi GTPase-activating protein (GAP) for yeast Rabs; the Rab family members are Ypt1p (in vivo) and for Ypt1p, Sec4p, Ypt7p, and Ypt51p (in vitro); involved in vesicle docking and fusion
808	1	YDR304C	CPR5	UPTAG0055	Deletion	-0.0993425	-0.145791	-0.0448419	0.269886	-0.0422282	Peptidyl-prolyl cis-trans isomerase (cyclophilin) of the ER; catalyzes the cis-trans isomerization of peptide bonds N-terminal to proline residues; transcriptionally induced in response to unfolded proteins in the ER; CPR5 has a paralog, CPR2, that arose from the whole genome duplication
809	1	YGR086C	PIL1	UPTAG0439	Deletion	-0.128306	-0.0337287	-0.0659983	0.0958174	0.0175717	Eisosome core component; eisosomes are large immobile cell cortex structures associated with endocytosis; detected in phosphorylated state in mitochondria; phosphorylated on Thr233 upon Pkc1p hyperactivation in a Slt2p MAPK-dependent fashion; null mutant shows activation of Pkc1p/Ypk1p stress resistance pathways; member of BAR domain family; protein increases in abundance and relocalizes from pla…
810	1	YOR109W	INP53	UPTAG0151	Deletion	0.228759	0.226401	0.191679	0.313216	-0.0677006	Polyphosphatidylinositol phosphatase; dephosphorylates multiple phosphatidylinositol phosphates; involved in trans Golgi network-to-early endosome pathway; hyperosmotic stress causes translocation to actin patches; contains Sac1 and 5-ptase domains; INP53 has a paralog, INP52, that arose from the whole genome duplication
811	1	YGL023C	PIB2	UPTAG0535	Deletion	-0.237859	-0.398376	-0.457215	-0.690229	0.19578	Protein of unknown function; contains FYVE domain; similar to Fab1 and Vps27
812	1	YML101C	CUE4	UPTAG0056	Deletion	-0.266688	-0.102183	-0.135278	-0.0548383	-0.145917	Protein of unknown function; has a CUE domain that binds ubiquitin, which may facilitate intramolecular monoubiquitination; CUE4 has a paralog, CUE1, that arose from the whole genome duplication
813	1	YDL100C	GET3	UPTAG0440	Deletion	0.276566	0.218532	0.317379	0.207823	-0.16076	Guanine nucleotide exchange factor for Gpa1p; amplifies G protein signaling; functions as a chaperone under ATP-depleted oxidative stress conditions; subunit of GET complex, involved in ATP dependent Golgi to ER trafficking and insertion of tail-anchored (TA) proteins into ER membrane under non-stress conditions; binds as dimer to transmembrane domain (TMD) cargo, shielding TMDs from aqueous solv…
814	1	YCR032W	BPH1	UPTAG0152	Deletion	0.421913	0.292105	0.386305	0.0823984	-0.141577	Protein homologous to Chediak-Higashi syndrome and Beige proteins; both of which are implicated in disease syndromes in human and mouse, respectively, due to defective lysosomal trafficking; mutant phenotype and genetic interactions suggest a role in protein sorting
815	1	YJR110W	YMR1	UPTAG0536	Deletion	-0.00409929	0.367651	0.497559	0.13263	0.325389	Phosphatidylinositol 3-phosphate (PI3P) phosphatase; involved in various protein sorting pathways, including CVT targeting and endosome to vacuole transport; has similarity to the conserved myotubularin dual specificity phosphatase family
816	1	YGR223C	HSV2	UPTAG0057	Deletion	-0.037175	-0.184814	0.00596545	-0.0824894	0.05178	Phosphoinositide (PI) binding protein; involved in micronucleophagy; belongs to the PROPPIN family of proteins defined by a seven-bladed beta-propeller fold and FRRG motif required for PI binding; displays punctate cytoplasmic localization
817	1	YJR032W	CPR7	UPTAG0441	Deletion	0.15453	0.0705108	-0.0149777	-0.265575	0.141031	Peptidyl-prolyl cis-trans isomerase (cyclophilin); catalyzes the cis-trans isomerization of peptide bonds N-terminal to proline residues; binds to Hsp82p and contributes to chaperone activity; plays a role in determining prion variants
818	1	YMR140W	SIP5	UPTAG0153	Deletion	-0.08187	0.0628928	0.00548962	0.0605456	-0.0356861	Protein of unknown function; interacts with both the Reg1p/Glc7p phosphatase and the Snf1p kinase; forms cytoplasmic foci upon DNA replication stress
820	1	YLR351C	NIT3	UPTAG0058	Deletion	0.145175	0.105843	-0.0366132	-0.124161	-0.0194328	Nit protein; one of two proteins in S. cerevisiae with similarity to the Nit domain of NitFhit from fly and worm and to the mouse and human Nit protein which interacts with the Fhit tumor suppressor; nitrilase superfamily member
822	1	YJR060W	CBF1	UPTAG0154	Deletion	-0.234327	-0.0539601	-0.0848712	-0.16272	-0.0161272	Basic helix-loop-helix (bHLH) protein; forms homodimer to bind E-box consensus sequence CACGTG present at MET gene promoters and centromere DNA element I (CDEI); affects nucleosome positioning at this motif; associates with other transcription factors such as Met4p and Isw1p to mediate transcriptional activation or repression; associates with kinetochore proteins, required for chromosome segregat…
823	1	YCR034W	FEN1	UPTAG0538	Deletion	-0.532884	-0.589575	-0.342815	-0.128023	0.432966	Fatty acid elongase, involved in sphingolipid biosynthesis; acts on fatty acids of up to 24 carbons in length; mutations have regulatory effects on 1,3-beta-glucan synthase, vacuolar ATPase, and the secretory pathway; ELO2 has a paralog, ELO1, that arose from the whole genome duplication; lethality of the elo2 elo3 double null mutation is functionally complemented by human ELOVL1 and weakly compl…
824	1	YJL123C	YJL123C	UPTAG0059	Deletion	-0.100914	-0.0860457	-0.176605	0.0749989	0.191794	Protein of unknown function that may interact with ribosomes; green fluorescent protein (GFP)-fusion protein localizes to the cytoplasm and to COPI-coated vesicles (early Golgi); mtc1 is synthetically lethal with cdc13-1
825	1	YBL075C	SSA3	UPTAG0443	Deletion	0.162769	-0.0221869	0.0622948	-0.0221184	-0.302879	ATPase involved in protein folding and the response to stress; plays a role in SRP-dependent cotranslational protein-membrane targeting and translocation; member of the heat shock protein 70 (HSP70) family; localized to the cytoplasm; SSA3 has a paralog, SSA4, that arose from the whole genome duplication
826	1	YER120W	SCS2	UPTAG0155	Deletion	-0.0971594	-0.142178	-0.013624	-0.124963	0.389478	Integral ER membrane protein, regulates phospholipid metabolism; one of 6 proteins (Ist2p, Scs2p, Scs22p, Tcb1p, Tcb2p, Tcb3p) that connect ER to plasma membrane (PM) and regulate PI4P levels by controlling access of Sac1p phosphatase to substrate PI4P in the PM; interacts with FFAT motifs in Opi1p, Swh1p, Osh2p, and Osh3p; involved in telomeric silencing; VAP homolog; SCS2 has a paralog, SCS22, …
827	1	YBR105C	VID24	UPTAG0539	Deletion	0.155173	0.190732	0.163599	0.357327	-0.378499	GID Complex regulatory subunit; binds GID Complex in response to glucose through interactions with complex member Vid28p; regulates fructose-1,6-bisphosphatase (FBPase) targeting to the vacuole; promotes proteasome-dependent catabolite degradation of FBPase; peripheral membrane protein located at Vid (vacuole import and degradation) vesicles
830	1	YGL053W	PRM8	UPTAG0156	Deletion	-0.058228	-0.0819898	-0.020489	-0.206812	0.209996	Pheromone-regulated protein; contains with 2 predicted transmembrane segments and an FF sequence, a motif involved in COPII binding; forms a complex with Prp9p in the ER; member of DUP240 gene family; PRM8 has a paralog, PRM9, that arose from a segmental duplication
831	1	YER031C	YPT31	UPTAG0540	Deletion	0.15073	0.0356199	0.139979	0.110281	-0.297505	Rab family GTPase; involved in the exocytic pathway; mediates intra-Golgi traffic or the budding of post-Golgi vesicles from the trans-Golgi; YPT31 has a paralog, YPT32, that arose from the whole genome duplication; localizes to the transitional and late Golgi
832	1	YHR158C	KEL1	UPTAG0817	Deletion	0.0733312	0.0272629	0.060962	0.379851	0.115654	Protein required for proper cell fusion and cell morphology; forms a complex with Bud14p and Kel2p that regulates Bnr1p (formin) to affect actin cable assembly, cytokinesis, and polarized growth; functions in a complex with Kel2p to negatively regulate mitotic exit, interacts with Tem1p and Lte1p; localizes to regions of polarized growth; potential Cdc28p substrate
834	1	YOR219C	STE13	UPTAG0913	Deletion	-0.118514	-0.127481	-0.123812	0.0837496	-0.119987	Dipeptidyl aminopeptidase; Golgi integral membrane protein that cleaves on the carboxyl side of repeating -X-Ala- sequences, required for maturation of alpha factor, transcription is induced by a-factor
836	1	YNL233W	BNI4	UPTAG0818	Deletion	0.162608	0.136091	0.0725274	0.29409	-0.163839	Targeting subunit for Glc7p protein phosphatase; localized to the bud neck, required for localization of chitin synthase III to the bud neck via interaction with the chitin synthase III regulatory subunit Skt5p; phosphorylation by Slt2p and Kss1p involved in regulating Bni4p in septum assembly
838	1	YJR117W	STE24	UPTAG0914	Deletion	-0.0779686	-0.16869	-0.197759	-0.538304	0.39702	Highly conserved zinc metalloprotease; functions in two steps of a-factor maturation, C-terminal CAAX proteolysis and the first step of N-terminal proteolytic processing; cleaves both isoprenylated and non-prenylated oligopeptides; contains multiple transmembrane spans; human homolog ZMPSTE24 implicated in mandibuloacral dysplasia (MAD), and can complement yeast null mutant
840	1	YMR022W	QRI8	UPTAG0819	Deletion	0.0508135	-0.223864	-0.0386917	0.045482	0.24968	Ubiquitin conjugating enzyme; involved in the ER-associated protein degradation (ERAD) pathway and in the inner nuclear membrane-associated degradation (INMAD) pathway; requires Cue1p for recruitment to the ER membrane; proposed to be involved in chromatin assembly
844	1	YGR279C	SCW4	UPTAG0820	Deletion	-0.222951	-0.263257	-0.157055	-0.218177	0.302942	Cell wall protein with similarity to glucanases; scw4 scw10 double mutants exhibit defects in mating; SCW4 has a paralog, SCW10, that arose from the whole genome duplication
846	1	YLR133W	CKI1	UPTAG0916	Deletion	-0.228602	-0.164535	-0.333738	-0.351948	-0.212985	Choline kinase; catalyzes the first step in phosphatidylcholine synthesis via the CDP-choline (Kennedy pathway); exhibits some ethanolamine kinase activity contributing to phosphatidylethanolamine synthesis via the CDP-ethanolamine pathway; CKI1 has a paralog, EKI1, that arose from the whole genome duplication
848	1	YMR305C	SCW10	UPTAG0821	Deletion	-0.024756	0.030637	0.0631939	0.14872	0.17591	Cell wall protein with similarity to glucanases; may play a role in conjugation during mating based on mutant phenotype and its regulation by Ste12p; SWC10 has a paralog, SCW4, that arose from the whole genome duplication
850	1	YNL130C	CPT1	UPTAG0917	Deletion	0.0498252	-0.0286953	-0.065095	-0.256256	-0.0613073	Cholinephosphotransferase; required for phosphatidylcholine biosynthesis and for inositol-dependent regulation of EPT1 transcription; CPT1 has a paralog, EPT1, that arose from the whole genome duplication
854	1	YGR157W	CHO2	UPTAG0918	Deletion	-0.134237	0.0747601	-0.0483217	-0.0166639	-0.0747091	Phosphatidylethanolamine methyltransferase (PEMT); catalyzes the first step in the conversion of phosphatidylethanolamine to phosphatidylcholine during the methylation pathway of phosphatidylcholine biosynthesis
856	1	YBR129C	OPY1	UPTAG0823	Deletion	0.217472	0.187648	0.323124	0.15968	-0.227844	Protein of unknown function; overproduction blocks cell cycle arrest in the presence of mating pheromone; the authentic, non-tagged protein is detected in highly purified mitochondria in high-throughput studies
858	1	YJR073C	OPI3	UPTAG0919	Deletion	0.114211	0.0256973	0.138942	0.127956	-0.060724	Methylene-fatty-acyl-phospholipid synthase; catalyzes the last two steps in phosphatidylcholine biosynthesis; also known as phospholipid methyltransferase
860	1	YJL108C	PRM10	UPTAG0824	Deletion	-0.259151	-0.374577	-0.341863	-0.223246	0.64802	Pheromone-regulated protein; proposed to be involved in mating; predicted to have 5 transmembrane segments; induced by treatment with 8-methoxypsoralen and UVA irradiation
862	1	YNL169C	PSD1	UPTAG0920	Deletion	-0.27814	-0.253653	-0.171638	-0.00398471	0.0142331	Phosphatidylserine decarboxylase of the mitochondrial inner membrane; converts phosphatidylserine to phosphatidylethanolamine; regulates mitochondrial fusion and morphology by affecting lipid mixing in the mitochondrial membrane and by influencing the ratio of long to short forms of Mgm1p; partly exposed to the mitochondrial intermembrane space; autocatalytically processed
864	1	YIL037C	PRM2	UPTAG0825	Deletion	0.417217	0.226947	0.380316	0.303802	0.0301689	Pheromone-regulated protein; predicted to have 4 transmembrane segments and a coiled coil domain; regulated by Ste12p; required for efficient nuclear fusion
866	1	YGR202C	PCT1	UPTAG0921	Deletion	-0.121993	-0.230359	-0.154216	-0.494957	0.225975	Cholinephosphate cytidylyltransferase; a rate-determining enzyme of the CDP-choline pathway for phosphatidylcholine synthesis, inhibited by Sec14p, activated upon lipid-binding; contains an element within the regulatory domain involved in both silencing and activation of enzymatic activity
868	1	YPL156C	PRM4	UPTAG0826	Deletion	-0.108431	-0.128263	-0.249884	-0.250252	0.501505	Pheromone-regulated protein proposed to be involved in mating; predicted to have 1 transmembrane segment; transcriptionally regulated by Ste12p during mating and by Cat8p during the diauxic shift
872	1	YIL117C	PRM5	UPTAG0827	Deletion	0.214638	0.21418	0.145691	0.235117	-0.117513	Pheromone-regulated protein, predicted to have 1 transmembrane segment; induced during cell integrity signaling; PRM5 has a paralog, YNL058C, that arose from the whole genome duplication
874	1	YOL011W	PLB3	UPTAG0923	Deletion	-0.224566	-0.241521	-0.146946	-0.298804	0.585446	Phospholipase B (lysophospholipase) involved in lipid metabolism; hydrolyzes phosphatidylinositol and phosphatidylserine and displays transacylase activity in vitro; PLB3 has a paralog, PLB1, that arose from the whole genome duplication
878	1	YBR042C	YBR042C	UPTAG0924	Deletion	-0.232754	-0.233894	-0.108498	-0.224707	0.684723	Acyltransferase; enzyme mainly responsible for the introduction of saturated very long chain fatty acids into neo-synthesized molecules of phosphatidylinositol; required for incorporation of stearic acid into phosphatidylinositol; affects chromosome stability when overexpressed; CST26 has a paralog, YDR018C, that arose from the whole genome duplication
880	1	YBR288C	APM3	UPTAG0241	Deletion	0.215195	0.238031	0.295482	0.338407	-0.257638	Mu3-like subunit of the clathrin associated protein complex (AP-3); functions in transport of alkaline phosphatase to the vacuole via the alternate pathway
881	1	YGL180W	ATG1	UPTAG0625	Deletion	0.200437	0.181889	0.194098	0.217372	-0.305141	Protein serine/threonine kinase; required for vesicle formation in autophagy and the cytoplasm-to-vacuole targeting (Cvt) pathway; structurally required for phagophore assembly site formation; during autophagy forms a complex with Atg13p and Atg17p; essential for cell cycle progression from G2/M to G1 under nitrogen starvation
883	1	YGL248W	PDE1	UPTAG0721	Deletion	0.166654	0.159618	0.0303668	-0.0981065	0.184788	Low-affinity cyclic AMP phosphodiesterase; controls glucose and intracellular acidification-induced cAMP signaling, target of the cAMP-protein kinase A (PKA) pathway; glucose induces transcription and inhibits translation
884	1	YJL024C	APS3	UPTAG0242	Deletion	0.259361	0.241756	0.319553	-0.363002	0.656106	Small subunit of the clathrin-associated adaptor complex AP-3; involved in vacuolar protein sorting; related to the sigma subunit of the mammalian clathrin AP-3 complex; suppressor of loss of casein kinase 1 function; protein abundance increases in response to DNA replication stress
885	1	YBR210W	ERV15	UPTAG0626	Deletion	-0.0313734	-0.0514254	-0.0158906	0.077132	-0.205387	Protein involved in export of proteins from the endoplasmic reticulum; ERV15 has a paralog, ERV14, that arose from the whole genome duplication
886	1	YKL119C	VPH2	UPTAG0338	Deletion	0.280951	0.349597	0.062663	0.463759	-0.651914	Integral membrane protein required for V-ATPase function; not an actual component of the vacuolar H+-ATPase (V-ATPase) complex; functions in the assembly of the V-ATPase; localized to the endoplasmic reticulum (ER); involved in methionine restriction extension of chronological lifespan in an autophagy-dependent manner
888	1	YJL222W	VTH2	UPTAG0243	Deletion	-0.125064	-0.152117	-0.268753	-0.822479	0.305683	Putative membrane glycoprotein; has strong similarity to Vth1p and Pep1p/Vps10p; may be involved in vacuolar protein sorting
889	1	YKL007W	CAP1	UPTAG0627	Deletion	0.132668	0.00415092	0.0193088	-0.0596989	-0.0481845	Alpha subunit of the capping protein heterodimer (Cap1p and Cap2p); capping protein (CP) binds to the barbed ends of actin filaments preventing further polymerization; localized predominantly to cortical actin patches; protein increases in abundance and relocalizes from bud neck to plasma membrane upon DNA replication stress
891	1	YNL127W	FAR11	UPTAG0723	Deletion	-0.149522	-0.0130935	-0.034994	-0.123172	-0.121016	Protein involved in recovery from cell cycle arrest; acts in response to pheromone; also involved in regulation of intra-S DNA damage checkpoint and autophagy; is essential for dephosphorylation of Atg13p; interacts with Far3p, Far7p, Far8p, Far9p, Far10p and with the phosphatases Pph21p, Pph22p and Pph3p; has similarity to the N- and C-termini of N. crassa HAM-2; similar to human Fam40A and Fam4…
894	1	YDL122W	UBP1	UPTAG0340	Deletion	-0.133136	0.0655324	-0.0602646	0.0130023	0.144176	Ubiquitin-specific protease; removes ubiquitin from ubiquitinated proteins; cleaves at the C terminus of ubiquitin fusions irrespective of their size; capable of cleaving polyubiquitin chains
895	1	YFR008W	FAR7	UPTAG0724	Deletion	-0.0698659	0.120486	0.176692	0.182974	-0.231626	Protein involved in recovery from pheromone-induced cell cycle arrest; acts in a Far1p-independent pathway; interacts with Far3p, Far8p, Far9p, Far10p, and Far11p; protein abundance increases in response to DNA replication stress
897	1	YDL049C	KNH1	UPTAG0629	Deletion	0.0274752	-0.161819	0.0433606	-0.200895	0.232272	Protein with similarity to Kre9p; Kre9p is involved in cell wall beta 1,6-glucan synthesis; overproduction suppresses growth defects of a kre9 null mutant; required for propionic acid resistance
899	1	YMR029C	FAR8	UPTAG0725	Deletion	0.0366655	0.12028	-0.038709	0.0860858	-0.169076	Protein involved in recovery from arrest in response to pheromone; acts in a cell cycle arrest recovery pathway independent from Far1p; interacts with Far3p, Far7p, Far9p, Far10p, and Far11p
900	1	YDR358W	GGA1	UPTAG0246	Deletion	-0.356927	-0.166262	-0.217433	-0.532411	0.374512	Golgi-localized protein with homology to gamma-adaptin; interacts with and regulates Arf1p and Arf2p in a GTP-dependent manner in order to facilitate traffic through the late Golgi; GGA1 has a paralog, GGA2, that arose from the whole genome duplication
901	1	YMR306W	FKS3	UPTAG0630	Deletion	0.0354148	0.282469	0.210681	0.274431	-0.157263	Protein involved in spore wall assembly; has similarity to 1,3-beta-D-glucan synthase catalytic subunits Fks1p and Gsc2p; the authentic, non-tagged protein is detected in highly purified mitochondria in high-throughput studies
903	1	YLR238W	FAR10	UPTAG0726	Deletion	-0.632729	-0.62443	-0.631307	-0.742667	0.323165	Protein involved in recovery from arrest in response to pheromone; acts in a cell cycle arrest recovery pathway independent from Far1p; interacts with Far3p, Far7p, Far8p, Far9p, and Far11p; potential Cdc28p substrate; FAR10 has a paralog, VPS64, that arose from the whole genome duplication
904	1	YHR108W	GGA2	UPTAG0247	Deletion	-0.197756	-0.0733275	0.157654	-0.301418	0.673769	Protein that regulates Arf1p, Arf2p to facilitate Golgi trafficking; binds phosphatidylinositol 4-phosphate, which plays a role in TGN localization; has homology to gamma-adaptin; GGA2 has a paralog, GGA1, that arose from the whole genome duplication
905	1	YMR215W	GAS3	UPTAG0631	Deletion	0.160969	0.303633	0.262858	-0.13071	0.0936406	Putative 1,3-beta-glucanosyltransferase; has similarity go other GAS family members; low abundance, possibly inactive member of the GAS family of GPI-containing proteins; localizes to the cell wall; mRNA induced during sporulation
906	1	YLL024C	SSA2	UPTAG0343	Deletion	-0.166017	-0.237022	-0.0204448	-0.439053	0.477937	HSP70 family ATP-binding protein; involved in protein folding, vacuolar import of proteins; required for ubiquitin-dependent degradation of short-lived proteins; associated with chaperonin-containing T-complex; 98% identical to paralog Ssa1p with distinct functional specificity in propagation of yeast [URE3] prions and vacuolar-mediated degradation of gluconeogenesis enzymes; binds tRNA, has role…
907	1	YML057W	CMP2	UPTAG0727	Deletion	0.282675	0.514816	0.491192	0.434016	-0.526832	Calcineurin A; one isoform (the other is Cna1p) of the catalytic subunit of calcineurin, a Ca++/calmodulin-regulated protein phosphatase which regulates Crz1p (a stress-response transcription factor), the other calcineurin subunit is CNB1; regulates the function of Aly1p alpha-arrestin; CMP2 has a paralog, CNA1, that arose from the whole genome duplication
909	1	YOL132W	GAS4	UPTAG0632	Deletion	0.166846	0.191739	0.0552095	0.0832883	-0.247248	1,3-beta-glucanosyltransferase; involved with Gas2p in spore wall assembly; has similarity to Gas1p; localizes to the cell wall
910	1	YDR518W	EUG1	UPTAG0344	Deletion	0.425112	0.171796	0.511926	0.348343	0.203191	Protein disulfide isomerase of the endoplasmic reticulum lumen; EUG1 has a paralog, PDI1, that arose from the whole genome duplication; function overlaps with that of Pdi1p; may interact with nascent polypeptides in the ER
911	1	YBR229C	ROT2	UPTAG0728	Deletion	-0.0322082	-0.021139	0.236902	0.114844	0.0285813	Glucosidase II catalytic subunit; required to trim the final glucose in N-linked glycans; required for normal cell wall synthesis; mutations in rot2 suppress tor2 mutations, and are synthetically lethal with rot1 mutations
912	1	YDR484W	VPS52	UPTAG0249	Deletion	-0.374176	-0.246105	-0.322253	-0.653178	0.21639	Component of the GARP (Golgi-associated retrograde protein) complex; GARP is required for the recycling of proteins from endosomes to the late Golgi, and for mitosis after DNA damage induced checkpoint arrest; involved in localization of actin and chitin; members of the GARP complex are Vps51p-Vps52p-Vps53p-Vps54p
913	1	YOL030W	GAS5	UPTAG0633	Deletion	0.208403	0.168524	0.0810871	0.0913916	-0.110666	1,3-beta-glucanosyltransferase; has similarity to Gas1p; localizes to the cell wall
915	1	YKL046C	DCW1	UPTAG0729	Deletion	0.0972573	0.215441	0.264055	0.272273	-0.252978	Putative mannosidase; GPI-anchored membrane protein required for cell wall biosynthesis in bud formation;homologous to Dfg5p
918	1	YML078W	CPR3	UPTAG0346	Deletion	-0.212167	-0.292765	-0.112138	-0.256667	0.368197	Mitochondrial peptidyl-prolyl cis-trans isomerase (cyclophilin); catalyzes the cis-trans isomerization of peptide bonds N-terminal to proline residues; involved in protein refolding after import into mitochondria
919	1	YEL004W	YEA4	UPTAG0730	Deletion	-0.109057	-0.0720432	-0.216893	-0.202746	0.0846345	Uridine diphosphate-N-acetylglucosamine (UDP-GlcNAc) transporter; required for cell wall chitin synthesis; localized to the ER
920	1	YKL179C	COY1	UPTAG0251	Deletion	-0.925979	-0.963833	-1.22806	-1.14151	0.319011	Golgi membrane protein with similarity to mammalian CASP; genetic interactions with GOS1 (encoding a Golgi snare protein) suggest a role in Golgi function
922	1	YOR288C	MPD1	UPTAG0347	Deletion	0.00134292	-0.204424	-0.110983	-0.0152171	0.179618	Member of the protein disulfide isomerase (PDI) family; interacts with and inhibits the chaperone activity of Cne1p; MPD1 overexpression in a pdi1 null mutant suppresses defects in Pdi1p functions such as carboxypeptidase Y maturation
923	1	YBL006C	LDB7	UPTAG0731	Deletion	-0.0515422	-0.0655364	-0.207368	-0.193702	0.0141298	Component of the RSC chromatin remodeling complex; interacts with Rsc3p, Rsc30p, Npl6p, and Htl1p to form a module important for a broad range of RSC functions
924	1	YOL062C	APM4	UPTAG0252	Deletion	0.0145908	-0.0822383	0.0421363	-0.139846	0.329415	Cargo-binding mu subunit of AP-2; AP-2 is a heterotetrameric endocytic cargo-binding adaptor that facilitates uptake of membrane proteins during clathrin-mediated endocytosis; Apm4p is required for AP-2 function and localization, and binds cell wall stress receptor Mid2p; AP-2 is required for cell polarity responses to pheromone, nutritional status and cell wall damage in S. cerevisiae, and for h…
928	1	YER109C	FLO8	UPTAG1009	Deletion	-0.0139773	-0.022183	-0.0148162	-0.367569	0.2029	Transcription factor; required for flocculation, diploid filamentous growth, and haploid invasive growth; forms a heterodimer with Mss1p that interacts with the Swi/Snf complex during transcriptional activation of FLO1, FLO11, and STA1; S. cerevisiae genome reference strain S288C contains an internal in-frame stop at codon 142, which in other strains encodes tryptophan
930	1	YAL009W	SPO7	UPTAG1105	Deletion	-0.00445702	-0.18938	0.0668826	0.121951	0.309817	Putative regulatory subunit of Nem1p-Spo7p phosphatase holoenzyme; regulates nuclear growth by controlling phospholipid biosynthesis, required for normal nuclear envelope morphology, premeiotic replication, and sporulation
932	1	YMR164C	MSS11	UPTAG1010	Deletion	0.148734	0.195198	0.253186	0.214873	-0.445421	Transcription factor; involved in regulation of invasive growth and starch degradation; controls the activation of FLO11 and STA2 in response to nutritional signals; forms a heterodimer with Flo8p that interacts with the Swi/Snf complex during transcriptional activation of FLO1, FLO11, and STA1
934	1	YLR341W	SPO77	UPTAG1106	Deletion	0.268724	0.33543	0.236497	0.340673	0.0582991	Meiosis-specific protein of unknown function; required for spore wall formation during sporulation and for timely prospore membrane closure along with SPS1; required with Sps1p for phosphorylation and turnover of Ssp1p; dispensable for both nuclear divisions during meiosis
936	1	YBR083W	TEC1	UPTAG1011	Deletion	-0.0397028	-0.126454	-0.167331	0.00826587	0.458696	Transcription factor targeting filamentation genes and Ty1 expression; Ste12p activation of most filamentation gene promoters depends on Tec1p and Tec1p transcriptional activity is dependent on its association with Ste12p; binds to TCS elements upstream of filamentation genes, which are regulated by Tec1p/Ste12p/Dig1p complex; competes with Dig2p for binding to Ste12p/Dig1p; positive regulator of…
938	1	YHR004C	NEM1	UPTAG1107	Deletion	0.0561159	-0.186875	0.0158835	-0.0207959	0.282834	Probable catalytic subunit of Nem1p-Spo7p phosphatase holoenzyme; regulates nuclear growth by controlling phospholipid biosynthesis, required for normal nuclear envelope morphology and sporulation; homolog of the human protein Dullard
942	1	YER177W	BMH1	UPTAG1108	Deletion	-0.0908106	0.00787851	0.0884471	0.0623023	-0.120104	14-3-3 protein, major isoform; controls proteome at post-transcriptional level, binds proteins and DNA, involved in regulation of exocytosis, vesicle transport, Ras/MAPK and rapamycin-sensitive signaling, aggresome formation, spindle position checkpoint; protein increases in abundance and relative distribution to the nucleus increases upon DNA replication stress; antiapoptotic gene similar to hum…
944	1	YOL081W	IRA2	UPTAG1013	Deletion	-0.030394	0.0746778	0.0682698	-0.0392317	-0.187629	GTPase-activating protein; negatively regulates RAS by converting it from the GTP- to the GDP-bound inactive form, required for reducing cAMP levels under nutrient limiting conditions; IRA2 has a paralog, IRA1, that arose from the whole genome duplication; defects in human homolog NF1 are associated with neurofibromatosis
946	1	YDR099W	BMH2	UPTAG1109	Deletion	0.0550234	0.0443724	0.250682	-0.0698922	0.151466	14-3-3 protein, minor isoform; controls proteome at post-transcriptional level, binds proteins and DNA, involved in regulation of many processes including exocytosis, vesicle transport, Ras/MAPK signaling, and rapamycin-sensitive signaling; protein increases in abundance and relative distribution to the nucleus increases upon DNA replication stress; abundance relative to Bmh1p increases during sp…
948	1	YLL016W	SDC25	UPTAG1014	Deletion	-0.0789901	-0.181179	0.0106995	-0.153851	0.234167	Non-essential Ras guanine nucleotide exchange factor (GEF); localized to the membrane; expressed in poor nutrient conditions and on nonfermentable carbon sources; contains a stop codon in S288C, full-length gene includes YLL017W; SDC25 has a paralog, CDC25, that arose from the whole genome duplication
950	1	YIR026C	YVH1	UPTAG1110	Deletion	0.00622601	-0.114423	-0.0410545	0.21021	0.0806924	Dual specificity protein phosphatase; regulates growth, sporulation, and glycogen accumulation in a cAMP-dependent protein kinase cascade dependent manner; mutants are defective in 60S ribosome assembly; positively regulates pre-autophagosomal structure (PAS) formation upon nitrogen starvation or rapamycin treatment
964	1	YDR496C	PUF6	UPTAG1018	Deletion	0.000364315	-0.0572681	0.0629581	-0.404322	0.171847	Pumilio-homology domain protein; binds the 3' UTR of ASH1 mRNA and represses its translation, resulting in proper asymmetric localization of ASH1 mRNA; required at post-transcriptional step for efficient retrotransposition; absence results in decreased Ty1 Gag:GFP protein levels; co-sediments with the 60S ribosomal subunit and is required for its biogenesis
968	1	YCR097W	HMRA1	UPTAG1019	Deletion	-0.0370633	-0.202359	-0.0899183	0.0513857	0.133652	Silenced copy of a1 at HMR; homeobox corepressor that interacts with Alpha2p to repress haploid-specific gene transcription in diploid cells
972	1	YOR129C	YOR129C	UPTAG1020	Deletion	-0.0477153	-0.0593097	0.107417	0.057499	0.151442	Arf3p polarization-specific docking factor; required for the polarized distribution of the ADP-ribosylation factor, Arf3p; participates in polarity development and maintenance of a normal haploid budding pattern; interacts with Cnm7p
977	1	YDR059C	UBC5	UPTAG0445	Deletion	0.102964	0.101598	0.0156664	0.160942	-0.0496011	Ubiquitin-conjugating enzyme; mediates selective degradation of short-lived, abnormal, or excess proteins, including histone H3; central component of the cellular stress response; expression is heat inducible; protein abundance increases in response to DNA replication stress; UBC5 has a paralog, UBC4, that arose from the whole genome duplication
978	1	YBR283C	SSH1	UPTAG0157	Deletion	0.0592174	-0.143621	0.0196482	-0.14412	-0.0095335	Subunit of the Ssh1 translocon complex; Sec61p homolog involved in co-translational pathway of protein translocation; not essential
979	1	YGL210W	YPT32	UPTAG0541	Deletion	-0.0698033	-0.0986289	-0.302742	0.117185	-0.019652	Rab family GTPase involved in the exocytic pathway; mediates intra-Golgi traffic or the budding of post-Golgi vesicles from the trans-Golgi; protein abundance increases in response to DNA replication stress; YPT32 has a paralog, YPT31, that arose from the whole genome duplication
980	1	YDR349C	YPS7	UPTAG0062	Deletion	0.147114	0.379976	0.363892	0.54924	-0.404711	Putative GPI-anchored aspartic protease; member of the yapsin family of proteases involved in cell wall growth and maintenance; located in the cytoplasm and endoplasmic reticulum
981	1	YGR038W	ORM1	UPTAG0446	Deletion	-0.00712924	-0.0546405	-0.09908	0.114913	-0.103972	Protein that mediates sphingolipid homeostasis; evolutionarily conserved, required for resistance to agents that induce unfolded protein response; Orm1p and Orm2p together control membrane biogenesis by coordinating lipid homeostasis with protein quality control; ORM1 has a paralog, ORM2, that arose from the whole genome duplication
982	1	YER019C-A	SBH2	UPTAG0158	Deletion	0.318691	0.31744	0.341811	0.349351	-0.493552	Ssh1p-Sss1p-Sbh2p complex component; involved in protein translocation into the endoplasmic reticulum; SBH2 has a paralog, SBH1, that arose from the whole genome duplication
983	1	YML001W	YPT7	UPTAG0542	Deletion	-0.0592125	-0.178738	-0.209656	-0.441456	0.277023	Rab family GTPase; GTP-binding protein of the rab family; required for homotypic fusion event in vacuole inheritance, for endosome-endosome fusion; localizes to sites of contact between the vacuole and mitochondria (vCLAMPs); interacts with the cargo selection/retromer complex for retrograde sorting; similar to mammalian Rab7
985	1	YLR350W	ORM2	UPTAG0447	Deletion	-0.00865127	-0.00100061	0.0395617	-0.117495	0.431029	Protein that mediates sphingolipid homeostasis; evolutionarily conserved, required for resistance to agents that induce unfolded protein response; Orm1p and Orm2p together control membrane biogenesis by coordinating lipid homeostasis with protein quality control; protein abundance increases in response to DNA replication stress; ORM2 has a paralog, ORM1, that arose from the whole genome duplicati…
987	1	YKL176C	LST4	UPTAG0543	Deletion	-0.0385074	0.0214309	-0.064626	0.0258785	-0.243833	Subunit of the Lst4p-Lst7p GTPase activating protein complex for Gtr2p; stimulates the GTPase activity of Rag family GTPase Gtr2p, within the context of the Gtr1p-Gtr2p heterodimer, after amino acid stimulation; required for activation of TORC1 in response to amino acid stimulation; recruited to the vacuolar membrane during amino acid starvation and released from the membrane by TORC1; required f…
988	1	YFR041C	ERJ5	UPTAG0064	Deletion	0.0215761	0.168096	0.0518302	0.330452	-0.120223	Type I membrane protein with a J domain; required to preserve the folding capacity of the endoplasmic reticulum; loss of the non-essential ERJ5 gene leads to a constitutively induced unfolded protein response
989	1	YCR044C	PER1	UPTAG0448	Deletion	-0.0959199	-0.109943	-0.076293	0.361222	0.0772876	Protein of the endoplasmic reticulum; required for GPI-phospholipase A2 activity that remodels the GPI anchor as a prerequisite for association of GPI-anchored proteins with lipid rafts; functionally complemented by human ortholog PERLD1
991	1	YGR057C	LST7	UPTAG0544	Deletion	-0.0418355	-0.191572	-0.314262	-0.6252	-0.0844835	Subunit of the Lst4p-Lst7p GTPase activating protein complex for Gtr2p; stimulates the GTPase activity of Rag family GTPase Gtr2p, within the context of the Gtr1p-Gtr2p heterodimer, after amino acid stimulation; required for activation of TORC1 in response to amino acid stimulation; recruited to the vacuolar membrane during amino acid starvation and released from the membrane by TORC1; required f…
992	1	YJR118C	ILM1	UPTAG0065	Deletion	-0.460969	-0.549093	-0.623048	-0.62989	0.389182	Protein of unknown function; may be involved in mitochondrial DNA maintenance; required for slowed DNA synthesis-induced filamentous growth
993	1	YOR132W	VPS17	UPTAG0449	Deletion	-0.209111	-0.349749	-0.487754	-0.681867	0.473675	Subunit of the membrane-associated retromer complex; essential for endosome-to-Golgi retrograde protein transport; peripheral membrane protein that assembles onto the membrane with Vps5p to promote vesicle formation; required for recruiting the retromer complex to the endosome membranes
996	1	YIL027C	KRE27	UPTAG0066	Deletion	0.13857	0.238173	0.150005	-0.00649049	-0.15935	Member of conserved ER transmembrane complex; required for efficient folding of proteins in the ER; null mutant displays induction of the unfolded protein response, and also shows K1 killer toxin resistance; homologous to worm B0334.15/EMC-5, fly CG15168, human MMGT
998	1	YHR161C	YAP1801	UPTAG0162	Deletion	0.288908	0.169447	0.188914	0.289093	-0.321579	Protein of the AP180 family, involved in clathrin cage assembly; binds Pan1p and clathrin; YAP1801 has a paralog, YAP1802, that arose from the whole genome duplication
1000	1	YNL156C	NSG2	UPTAG0067	Deletion	0.133384	0.11338	0.0380804	0.0851372	-0.22068	Protein involved in regulation of sterol biosynthesis; specifically stabilizes Hmg2p, one of two HMG-CoA isoenzymes that catalyze the rate-limiting step in sterol biosynthesis; homolog of mammalian INSIG proteins; NSG2 has a paralog, NSG1, that arose from the whole genome duplication
1001	1	YML048W	GSF2	UPTAG0451	Deletion	0.463932	0.570535	0.531934	0.54967	-0.478722	Endoplasmic reticulum (ER) localized integral membrane protein; may promote secretion of certain hexose transporters, including Gal2p; involved in glucose-dependent repression
1002	1	YGR241C	YAP1802	UPTAG0163	Deletion	-0.0706285	-0.0260762	0.0574597	-0.0375269	0.212261	Protein of the AP180 family, involved in clathrin cage assembly; binds Pan1p and clathrin; YAP1802 has a paralog, YAP1801, that arose from the whole genome duplication
1004	1	YMR123W	PKR1	UPTAG0068	Deletion	0.192522	0.138016	0.206965	0.265572	0.382119	V-ATPase assembly factor; functions with other V-ATPase assembly factors in the ER to efficiently assemble the V-ATPase membrane sector (V0); protein abundance increases in response to DNA replication stress
1005	1	YDL018C	ERP3	UPTAG0452	Deletion	0.133684	0.119973	0.087386	0.232801	-0.0242458	Protein with similarity to Emp24p and Erv25p; member of the p24 family involved in ER to Golgi transport
1008	1	YDL204W	RTN2	UPTAG0069	Deletion	0.282717	0.307614	0.237079	0.161651	-0.214036	Reticulon protein; involved in nuclear pore assembly and maintenance of tubular ER morphology; promotes membrane curvature; regulates the ER asymmetry-induced inheritance block during ER stress; role in ER-derived peroxisomal biogenesis; interacts with Sec6p, Yip3p, and Sbh1p; less abundant than RTN1; member of RTNLA (reticulon-like A) subfamily; protein increases in abundance and relocalizes to …
1009	1	YOR016C	ERP4	UPTAG0453	Deletion	-0.148662	-0.137645	-0.0996814	0.119128	-0.105346	Member of the p24 family involved in ER to Golgi transport; similar to Emp24p and Erv25p; ERP4 has a paralog, ERP2, that arose from the whole genome duplication
1010	1	YNR075W	COS10	UPTAG0165	Deletion	0.211211	0.333387	0.188393	0.144523	-0.331539	Endosomal protein involved in turnover of plasma membrane proteins; member of the DUP380 subfamily of conserved, often subtelomeric COS genes; required for the multivesicular vesicle body sorting pathway that internalizes plasma membrane proteins for degradation; Cos proteins provide ubiquitin in trans for nonubiquitinated cargo proteins
1013	1	YHR110W	ERP5	UPTAG0454	Deletion	0.107299	0.0734304	0.0677362	-0.0328243	-0.0793886	Protein with similarity to Emp24p and Erv25p; member of the p24 family involved in ER to Golgi transport
1014	1	YNL227C	JJJ1	UPTAG0166	Deletion	-0.0528272	-0.294732	-0.394137	-0.45407	0.278459	Co-chaperone that stimulates the ATPase activity of Ssa1p; required for a late step of ribosome biogenesis; associated with the cytosolic large ribosomal subunit; contains a J-domain; mutation causes defects in fluid-phase endocytosis
1016	1	YBR273C	UBX7	UPTAG0071	Deletion	0.142573	0.277726	0.289769	0.310327	-0.665041	UBX (ubiquitin regulatory X) domain-containing protein; interacts with Cdc48p; UBX7 has a paralog, UBX6, that arose from the whole genome duplication
1018	1	YPL032C	SVL3	UPTAG0167	Deletion	0.0653441	-0.0767293	0.17244	0.261986	-0.00338848	Protein of unknown function; mutant phenotype suggests a potential role in vacuolar function; green fluorescent protein (GFP)-fusion protein localizes to the cell periphery, cytoplasm, bud, and bud neck; relocalizes from bud neck to cytoplasm upon DNA replication stress; SVL3 has a paralog, PAM1, that arose from the whole genome duplication
1021	1	YGL002W	ERP6	UPTAG0456	Deletion	0.152414	0.264238	0.247937	0.106093	-0.332494	Member of the p24 family involved in ER to Golgi transport; similar to Emp24p and Erv25p; the authentic, non-tagged protein is detected in highly purified mitochondria in high-throughput studies; ERP6 has a paralog, ERP1, that arose from the whole genome duplication
1022	1	YDL231C	BRE4	UPTAG0168	Deletion	-0.138519	-0.0715261	-0.0821218	-0.17328	-0.210829	Zinc finger protein containing five transmembrane domains; null mutant exhibits strongly fragmented vacuoles and sensitivity to brefeldin A, a drug which is known to affect intracellular transport
1024	1	YDL039C	PRM7	UPTAG0829	Deletion	-0.10161	-0.0914356	-0.0901821	-0.0726644	0.0145078	Pheromone-regulated protein; predicted to have one transmembrane segment; promoter contains Gcn4p binding elements; in W303 strain one continuous open reading frame comprising of YDL037C, the intergenic region and YDL039C encodes the IMI1
1028	1	YJL170C	ASG7	UPTAG0830	Deletion	0.366582	0.358306	0.26319	0.231965	-0.0324039	Protein that regulates signaling from G protein beta subunit Ste4p; contributes to relocalization of Ste4p within the cell; specific to a-cells and induced by alpha-factor
1030	1	YBL011W	SCT1	UPTAG0926	Deletion	0.120388	0.101872	-0.00668121	0.1532	-0.390113	Glycerol 3-phosphate/dihydroxyacetone phosphate sn-1 acyltransferase; dual substrate-specific acyltransferase of the glycerolipid biosynthesis pathway; prefers 16-carbon fatty acids; similar to Gpt2p; gene is constitutively transcribed
1032	1	YCL027W	FUS1	UPTAG0831	Deletion	-0.110757	-0.140133	-0.456255	-0.244909	0.237731	Membrane protein localized to the shmoo tip; required for cell fusion; expression regulated by mating pheromone; proposed to coordinate signaling, fusion, and polarization events required for fusion; potential Cdc28p substrate
1034	1	YPR140W	TAZ1	UPTAG0927	Deletion	0.111488	0.0276215	0.170601	0.120303	0.0128054	Lyso-phosphatidylcholine acyltransferase; required for normal phospholipid content of mitochondrial membranes; major determinant of the final acyl chain composition of the mitochondrial-specific phospholipid cardiolipin; mutations in human ortholog tafazzin (TAZ) cause Barth syndrome, a rare X-linked disease characterized by skeletal and cardiomyopathy and bouts of cyclic neutropenia; a specific …
1036	1	YKL032C	IXR1	UPTAG0832	Deletion	0.41128	0.0732692	0.293425	0.316611	0.000782812	Transcriptional repressor that regulates hypoxic genes during normoxia; involved in the aerobic repression of genes such as COX5b, TIR1, and HEM13; binds DNA intrastrand cross-links formed by cisplatin; HMG (high mobility group box) domain containing protein which binds and bends cisplatin-modified DNA, blocking excision repair; IXR1 has a paralog, ABF2, that arose from the whole genome duplicati…
1040	1	YOR067C	ALG8	UPTAG0833	Deletion	-0.188273	-0.02582	-0.135662	-0.235845	0.0976025	Glucosyl transferase; involved in N-linked glycosylation; adds glucose to the dolichol-linked oligosaccharide precursor prior to transfer to protein during lipid-linked oligosaccharide biosynthesis; similar to Alg6p; human homolog ALG8 can complement yeast null mutant
1044	1	YMR015C	ERG5	UPTAG0834	Deletion	0.0849229	-0.0858566	-0.159633	0.023834	0.123882	C-22 sterol desaturase; a cytochrome P450 enzyme that catalyzes the formation of the C-22(23) double bond in the sterol side chain in ergosterol biosynthesis; may be a target of azole antifungal drugs
1046	1	YDR503C	LPP1	UPTAG0930	Deletion	0.0545954	-0.0704276	0.135639	0.129247	-0.294563	Lipid phosphate phosphatase; catalyzes Mg(2+)-independent dephosphorylation of phosphatidic acid (PA), lysophosphatidic acid, and diacylglycerol pyrophosphate; involved in control of the cellular levels of phosphatidylinositol and PA
1048	1	YLR056W	ERG3	UPTAG0835	Deletion	0.197737	0.105803	0.231457	-0.128217	0.0358538	C-5 sterol desaturase; glycoprotein that catalyzes the introduction of a C-5(6) double bond into episterol, a precursor in ergosterol biosynthesis; transcriptionally down-regulated when ergosterol is in excess; mutants are viable, but cannot grow on non-fermentable carbon sources; substrate of HRD ubiquitin ligase; mutation is functionally complemented by human SC5D
1050	1	YNL279W	PRM1	UPTAG0931	Deletion	-0.0342179	-0.173066	0.0130987	-0.0791765	0.402169	Pheromone-regulated multispanning membrane protein; involved in membrane fusion during mating; predicted to have 5 transmembrane segments and a coiled coil domain; localizes to the shmoo tip; regulated by Ste12p
1054	1	YMR232W	FUS2	UPTAG0932	Deletion	0.160498	0.275426	0.300009	0.526065	-0.471086	Cell fusion regulator; cytoplasmic protein localized to shmoo tip; required for alignment of parental nuclei before nuclear fusion during mating; contains a Dbl-homology domain; binds specifically with activated Cdc42p
1058	1	YNL053W	MSG5	UPTAG0933	Deletion	0.0925356	0.416415	0.298418	0.427032	-0.404128	Dual-specificity protein phosphatase; maintains low levels of both basal and induced cell integrity pathway signaling by dephosphorylation of the Slt2p MAPK; reciprocally regulated by Slt2p through phosphorylation; minor role with Ptp2p in the adaptive response to pheromone through the dephosphorylation of the Fus3p MAPK with major contribution by Ptp3p; inhibits the nuclear accumulation of Fus3p…
1062	1	YDR075W	PPH3	UPTAG0934	Deletion	-0.288393	-0.259922	-0.270904	-0.375139	0.0190892	Catalytic subunit of protein phosphatase PP4 complex; Pph3p and Psy2p form active complex, Psy4p may provide substrate specificity; regulates recovery from the DNA damage checkpoint, the gene conversion- and single-strand annealing-mediated pathways of meiotic double-strand break repair and efficient Non-Homologous End-Joining (NHEJ) pathway; involved in activation of Gln3p to alleviate nitrogen …
1064	1	YML075C	HMG1	UPTAG0839	Deletion	0.22842	0.241927	0.302422	0.0837692	-0.44955	HMG-CoA reductase; catalyzes conversion of HMG-CoA to mevalonate, which is a rate-limiting step in sterol biosynthesis; one of two isozymes; localizes to nuclear envelope; overproduction induces formation of karmellae; forms foci at nuclear periphery upon DNA replication stress; HMG1 has a paralog, HMG2, that arose from the whole genome duplication; human homolog HMGCR can complement yeast hmg1 m…
1066	1	YDL006W	PTC1	UPTAG0935	Deletion	0.202022	0.141683	0.19684	0.10799	-0.280796	Type 2C protein phosphatase (PP2C); dephosphorylates Hog1p, inactivating osmosensing MAPK cascade; involved in Fus3p activation during pheromone response; deletion affects precursor tRNA splicing, mitochondrial inheritance, and sporulation
1068	1	YLR450W	HMG2	UPTAG0840	Deletion	0.102537	0.221312	0.198011	0.225176	-0.121104	HMG-CoA reductase; converts HMG-CoA to mevalonate, a rate-limiting step in sterol biosynthesis; one of two isozymes; overproduction induces assembly of peripheral ER membrane arrays and short nuclear-associated membrane stacks; forms foci at nuclear periphery upon DNA replication stress; HMG2 has a paralog, HMG1, that arose from the whole genome duplication; human homolog HMGCR can complement yea…
1070	1	YBL056W	PTC3	UPTAG0936	Deletion	-0.290336	-0.263574	-0.163803	-0.288818	0.413362	Type 2C protein phosphatase (PP2C); dephosphorylates Hog1p (see also Ptc2p) to limit maximal kinase activity induced by osmotic stress; dephosphorylates T169 phosphorylated Cdc28p (see also Ptc2p); role in DNA damage checkpoint inactivation; PTC3 has a paralog, PTC2, that arose from the whole genome duplication
1072	1	YJL044C	GYP6	UPTAG0253	Deletion	-0.0363234	-0.0128868	-0.0713608	-0.0444469	-0.08754	GTPase-activating protein (GAP) for yeast Rab family member Ypt6p; involved in vesicle mediated protein transport
1073	1	YNL087W	TCB2	UPTAG0637	Deletion	-0.0230919	-0.125681	-0.0283152	-0.215621	0.320706	ER protein involved in ER-plasma membrane tethering; one of 6 proteins (Ist2p, Scs2p, Scs22p, Tcb1p, Tcb2p, Tcb3p) that connect ER to plasma membrane (PM) and regulate PM phosphatidylinositol-4-phosphate (PI4P) levels by controlling access of Sac1p phosphatase to its substrate PI4P in the PM; contains 3 calcium and lipid binding domains; mRNA is targeted to bud; TCB2 has a paralog, TCB1, that aro…
1074	1	YMR161W	HLJ1	UPTAG0349	Deletion	0.215264	0.161815	0.213404	0.457594	-0.0304117	Co-chaperone for Hsp40p; anchored in the ER membrane; with its homolog Ydj1p promotes ER-associated protein degradation (ERAD) of integral membrane substrates; similar to E. coli DnaJ
1075	1	YLR020C	YEH2	UPTAG0733	Deletion	-0.160378	-0.259193	-0.339304	-0.247944	0.4103	Steryl ester hydrolase; catalyzes steryl ester hydrolysis at the plasma membrane; involved in sterol metabolism; YEH2 has a paralog, YEH1, that arose from the whole genome duplication
1076	1	YDR137W	RGP1	UPTAG0254	Deletion	-0.0688375	-0.151335	0.0433779	-0.443048	0.268936	Subunit of a Golgi membrane exchange factor (Ric1p-Rgp1p); this complex catalyzes nucleotide exchange on Ypt6p
1077	1	YMR295C	YMR295C	UPTAG0638	Deletion	-0.0440181	-0.072386	0.0288798	0.109723	0.000156188	Protein of unknown function that associates with ribosomes; green fluorescent protein (GFP)-fusion protein localizes to the cell periphery and bud; not an essential gene; protein abundance increases in response to DNA replication stress; YMR295C has a paralog, YGR273C, that arose from the whole genome duplication
1078	1	YJL073W	JEM1	UPTAG0350	Deletion	-0.143604	-0.0969253	-0.0909878	0.0493144	0.0062457	DnaJ-like chaperone required for nuclear membrane fusion during mating; localizes to the ER membrane; exhibits genetic interactions with KAR2
1080	1	YER166W	DNF1	UPTAG0255	Deletion	-0.0414981	-0.16036	-0.155402	0.253447	-0.0513144	Aminophospholipid translocase (flippase); type 4 P-type ATPase; involved in phospholipid translocation, contributing to endocytosis, protein transport, and cellular polarization; localizes primarily to the plasma membrane; localizes to the shmoo tip where it has a redundant role in the cellular response to mating pheromone; DNF1 has a paralog, DNF2, that arose from the whole genome duplication
1081	1	YOR264W	DSE3	UPTAG0639	Deletion	-0.202458	-0.282647	-0.306072	-0.341575	0.245696	Daughter cell-specific protein, may help establish daughter fate; relocalizes from bud neck to cytoplasm upon DNA replication stress
1082	1	YOR357C	SNX3	UPTAG0351	Deletion	-0.427368	-0.466647	-0.40169	-0.306178	0.377925	Sorting nexin for late-Golgi enzymes; required to maintain late-Golgi resident enzymes in their proper location by recycling molecules from the prevacuolar compartment; contains a PX domain and sequence similarity to human Snx3p
1083	1	YMR307W	GAS1	UPTAG0735	Deletion	-0.688814	-0.784671	-0.585534	-0.796878	0.668176	Beta-1,3-glucanosyltransferase; required for cell wall assembly and also has a role in transcriptional silencing; localizes to cell surface via a glycosylphosphatidylinositol (GPI) anchor; also found at nuclear periphery; genetic interactions with histone H3 lysine acetyltransferases GCN5 and SAS3 indicate previously unsuspected functions for Gas1 in DNA damage response and cell cycle regulation
1085	1	YDR348C	YDR348C	UPTAG0640	Deletion	0.0488026	0.0822168	-0.123855	-0.123068	-0.136197	Protein of unknown function thought to be involved in endocytosis; physically interacts with Ede1p and is found at endocytic sites at cell periphery during early stages of endocytosis; green fluorescent protein (GFP)-fusion protein localizes to bud neck; potential Cdc28p substrate; similar to S. pombe Pal1 protein; relocalizes from bud neck to cytoplasm upon DNA replication stress; PAL1 has a par…
1086	1	YDR155C	CPR1	UPTAG0352	Deletion	-0.118173	-0.0369214	0.0236316	-0.184673	0.193211	Cytoplasmic peptidyl-prolyl cis-trans isomerase (cyclophilin); catalyzes the cis-trans isomerization of peptide bonds N-terminal to proline residues; binds the drug cyclosporin A; N-terminally propionylated in vivo; protein abundance increases in response to DNA replication stress
1087	1	YGR282C	BGL2	UPTAG0736	Deletion	0.151685	0.131605	0.147811	0.20413	-0.0423355	Endo-beta-1,3-glucanase; major protein of the cell wall, involved in cell wall maintenance; involved in incorporation of newly synthesized mannoprotein molecules into the cell wall
1089	1	YPL158C	YPL158C	UPTAG0641	Deletion	-0.211049	-0.269515	-0.223563	-0.42536	0.575036	Protein that regulates Cdc42p and Rho1p; functions in the late steps of cytokinesis and cell separation; sustains Rho1p at the cell division site after actomyosin ring contraction; inhibits the activation of Cdc42-Cla4 at the cell division site to prevent budding inside the old bud neck; transcription is regulated by Swi5p; null mutant displays elevated frequency of mitochondrial genome loss; rel…
1090	1	YLR121C	YPS3	UPTAG0353	Deletion	-0.116877	-0.233513	-0.0336746	-0.118622	0.637896	Aspartic protease; member of the yapsin family of proteases involved in cell wall growth and maintenance; attached to the plasma membrane via a glycosylphosphatidylinositol (GPI) anchor
1091	1	YDR261C	EXG2	UPTAG0737	Deletion	0.2222	0.347495	0.296553	0.381194	-0.272014	Exo-1,3-beta-glucanase; involved in cell wall beta-glucan assembly; may be anchored to the plasma membrane via a glycosylphosphatidylinositol (GPI) anchor
1094	1	YKL010C	UFD4	UPTAG0354	Deletion	0.0873528	0.0415369	0.172416	-0.253778	0.283595	Ubiquitin-protein ligase (E3); interacts with Rpt4p and Rpt6p, two subunits of the 19S particle of the 26S proteasome; cytoplasmic E3 involved in the degradation of ubiquitin fusion proteins; relative distribution to the nucleus increases upon DNA replication stress
1096	1	YMR162C	DNF3	UPTAG0259	Deletion	-0.0401531	-0.00575348	-0.0988884	0.000871091	0.031348	Trans-golgi network aminophospholipid translocase (flippase); type 4 P-type ATPase; involved in phospholipid translocation, contributing to the maintenance of membrane lipid asymmetry in post-Golgi secretory vesicles; role in protein trafficking between the Golgi and endosomal system; localizes to the trans-Golgi network; localizes to the shmoo tip where it has a redundant role in the cellular re…
1097	1	YHR149C	SKG6	UPTAG0643	Deletion	-0.158595	-0.132673	-0.00126659	0.0249511	0.520132	Integral membrane protein; localizes primarily to growing sites such as the bud tip or the cell periphery; potential Cdc28p substrate; Skg6p interacts with Zds1p and Zds2p; SKG6 has a paralog, TOS2, that arose from the whole genome duplication
1099	1	YER124C	DSE1	UPTAG0739	Deletion	0.0684222	0.0976617	0.139354	0.219925	-0.0640091	Daughter cell-specific protein; may regulate cross-talk between the mating and filamentation pathways; deletion affects cell separation after division and sensitivity to alpha-factor and drugs affecting the cell wall; relocalizes from bud neck to cytoplasm upon DNA replication stress
1100	1	YGR142W	BTN2	UPTAG0260	Deletion	0.214795	0.171052	0.0130323	-0.0672696	-0.274826	v-SNARE binding protein; facilitates specific protein retrieval from a late endosome to the Golgi; modulates arginine uptake, possible role in mediating pH homeostasis between the vacuole and plasma membrane H(+)-ATPase; contributes to prion curing; preferentially expressed after severe ethanol stress
1101	1	YCR030C	SYP1	UPTAG0644	Deletion	0.512991	0.460432	0.504715	0.695544	-0.140803	Negative regulator of WASP-Arp23 complex; involved in endocytic site formation; directly inhibits Las17p stimulation of Arp23 complex-mediated actin assembly in vitro; may regulate assembly and disassembly of the septin ring; colocalizes and interacts with septin subunits; potential role in actin cytoskeletal organization
1102	1	YLR120C	YPS1	UPTAG0356	Deletion	-0.147047	-0.185491	-0.169758	-0.3584	0.229692	Aspartic protease; hyperglycosylated member of the yapsin family of proteases, attached to the plasma membrane via a glycosylphosphatidylinositol (GPI) anchor; involved in nutrient limitation-induced cleavage of the extracellular inhibitory domain of signaling mucin Msb2p, resulting in activation of the filamentous growth MAPK pathway; involved with other yapsins in the cell wall integrity respon…
1103	1	YDR055W	PST1	UPTAG0740	Deletion	0.0363575	-0.0571636	0.151124	0.272209	0.400454	Cell wall protein that contains a putative GPI-attachment site; secreted by regenerating protoplasts; up-regulated by activation of the cell integrity pathway, as mediated by Rlm1p; upregulated by cell wall damage via disruption of FKS1; PST1 has a paralog, ECM33, that arose from the whole genome duplication
1104	1	YLR262C	YPT6	UPTAG0261	Deletion	-0.272227	-0.123963	-0.0362394	-0.344283	0.146416	Rab family GTPase; required for endosome-to-Golgii, intra-Golgi retrograde, and retrograde Golgi-to-ER transport; temporarily at the Golgi, dissociating into the cytosol on arrival of the late Golgi GTPase Ypt32p; Golgi-localized form is GTP bound, while cytosolic form is GDP-bound; required for delivery of Atg9p to the phagophore assembly site during autophagy under heat stress, with Ypt6p for s…
1105	1	YLR037C	DAN2	UPTAG0645	Deletion	0.307733	0.178119	0.255973	0.132485	-0.330135	Cell wall mannoprotein; has similarity to Tir1p, Tir2p, Tir3p, and Tir4p; member of the seripauperin multigene family encoded mainly in subtelomeric regions; expressed under anaerobic conditions, completely repressed during aerobic growth
1106	1	YMR274C	RCE1	UPTAG0357	Deletion	-0.074254	-0.088207	0.00716148	-0.0269939	0.192344	Type II CAAX prenyl protease; involved in the proteolysis and maturation of Ras and the a-factor mating pheromone
1107	1	YEL040W	UTR2	UPTAG0741	Deletion	0.0125392	0.0788387	0.0388873	0.249129	-0.0442449	Chitin transglycosylase; functions in the transfer of chitin to beta(1-6) and beta(1-3) glucans in the cell wall; similar to and functionally redundant with Crh1; glycosylphosphatidylinositol (GPI)-anchored protein localized to bud neck
1108	1	YJL059W	YHC3	UPTAG0262	Deletion	0.435165	0.411634	0.494837	0.573919	0.155125	Protein required for the ATP-dependent transport of arginine; vacuolar membrane protein; involved in the ATP-dependent transport of arginine into the vacuole and possibly in balancing ion homeostasis; human homolog CLN3 involved in Batten disease (juvenile onset neuronal ceroid lipofuscinosis) can complement yeast null mutant
1109	1	YBR301W	DAN3	UPTAG0646	Deletion	0.424086	0.399253	0.273117	0.403263	-0.249572	Cell wall mannoprotein; has similarity to Tir1p, Tir2p, Tir3p, and Tir4p; member of the seripauperin multigene family encoded mainly in subtelomeric regions; expressed under anaerobic conditions, completely repressed during aerobic growth
1110	1	YLR250W	SSP120	UPTAG0358	Deletion	-0.152524	-0.0876175	-0.0926235	-0.0868191	0.247326	Protein of unknown function; green fluorescent protein (GFP)-fusion protein localizes to the cytoplasm in a punctate pattern
1112	1	YNL051W	COG5	UPTAG0263	Deletion	-0.116298	-0.0266416	0.112969	-0.250961	0.566405	Component of the conserved oligomeric Golgi complex; a cytosolic tethering complex (Cog1p through Cog8p) that functions in protein trafficking to mediate fusion of transport vesicles to Golgi compartments
1113	1	YJR151C	DAN4	UPTAG0647	Deletion	0.471606	0.416672	0.48173	0.266435	-0.103809	Cell wall mannoprotein; has similarity to Tir1p, Tir2p, Tir3p, and Tir4p; expressed under anaerobic conditions, completely repressed during aerobic growth
1114	1	YPR149W	NCE102	UPTAG0359	Deletion	-0.115581	-0.152382	-0.225398	-0.281447	0.514284	Protein of unknown function; contains transmembrane domains; involved in secretion of proteins that lack classical secretory signal sequences; component of the detergent-insoluble glycolipid-enriched complexes (DIGs); NCE102 has a paralog, FHN1, that arose from the whole genome duplication
1115	1	YBL043W	ECM13	UPTAG0743	Deletion	0.257196	0.236918	0.328961	0.12526	-0.229242	Non-essential protein of unknown function; induced by treatment with 8-methoxypsoralen and UVA irradiation; ECM13 has a paralog, YJR115W, that arose from the whole genome duplication
1116	1	YNL041C	COG6	UPTAG0264	Deletion	0.157579	0.15358	0.239752	0.129845	-0.023013	Component of the conserved oligomeric Golgi complex; a cytosolic tethering complex (Cog1p through Cog8p) that functions in protein trafficking to mediate fusion of transport vesicles to Golgi compartments
1117	1	YJL078C	PRY3	UPTAG0648	Deletion	0.252237	0.204596	0.200089	0.281027	-0.30319	Cell wall-associated protein involved in export of acetylated sterols; member of the CAP protein superfamily (cysteine-rich secretory proteins (CRISP), antigen 5, and pathogenesis related 1 proteins); role in mating efficiency; expression of full-length transcript is daughter cell-specific; in response to alpha factor, a short transcript starting at +452 is expressed and the long form is represse…
1118	1	YBR162W-A	YSY6	UPTAG0360	Deletion	0.144053	0.0577948	0.0673426	-0.155412	-0.192814	Protein of unknown function; expression suppresses a secretory pathway mutation in E. coli; has similarity to the mammalian RAMP4 protein involved in secretion
1119	1	YLR390W	ECM19	UPTAG0744	Deletion	-0.0504086	0.0166904	-0.0148511	0.13987	0.0513127	Protein of unknown function; the authentic, non-tagged protein is detected in highly purified mitochondria in high-throughput studies
1120	1	YPL004C	LSP1	UPTAG1021	Deletion	0.0435322	0.0495453	0.117109	0.210462	0.128123	Eisosome core component; eisosomes are large immobile patch structures at the cell cortex associated with endocytosis; phosphorylated on Thr233 upon Pkc1p hyperactivation in a Slt2p MAPK-dependent fashion; null mutants show activation of Pkc1p/Ypk1p stress resistance pathways; member of the BAR domain family
1124	1	YDR162C	NBP2	UPTAG1022	Deletion	0.0701818	0.266341	0.169076	0.278141	-0.0901291	Protein involved in the HOG (high osmolarity glycerol) pathway; negatively regulates Hog1p by recruitment of phosphatase Ptc1p to the Pbs2p-Hog1p complex; interacts with Bck1p and down regulates the cell wall integrity pathway; found in the nucleus and cytoplasm; contains an SH3 domain and a Ptc1p binding domain (PBM)
1128	1	YBR086C	IST2	UPTAG1023	Deletion	-0.0945369	0.011474	0.0272543	0.248098	-0.0127153	Cortical ER protein involved in ER-plasma membrane tethering; one of 6 proteins (Ist2p, Scs2p, Scs22p, Tcb1p, Tcb2p, Tcb3p) that connect ER to the plasma membrane (PM) and regulate PM phosphatidylinositol-4-phosphate (PI4P) levels by controlling access of Sac1p phosphatase to its substrate PI4P in the PM; localizes to the mother cell in small-budded cells and to the bud in medium- and large-budde…
1136	1	YMR092C	AIP1	UPTAG1025	Deletion	0.0280109	-0.0978114	-0.130728	-0.0898997	0.0811485	Actin cortical patch component; interacts with the actin depolymerizing factor cofilin; inhibits elongation of aged ADP-actin filaments decorated with cofilin to maintain a high level of assembly-competent actin species; required to restrict cofilin localization to cortical patches; putative regulator of cytokinesis; contains WD repeats; protein increases in abundance and relocalizes from cytopla…
1140	1	YPL152W	RRD2	UPTAG1026	Deletion	-0.343724	-0.373604	-0.369708	-0.196676	0.336574	Peptidyl-prolyl cis/trans-isomerase; also activates the phosphotyrosyl phosphatase activity of protein phosphatase 2A (PP2A); regulates G1 phase progression, the osmoresponse, microtubule dynamics; subunit of the Tap42p-Pph21p-Rrd2p complex; protein abundance increases in response to DNA replication stress
1152	1	YBR244W	GPX2	UPTAG1029	Deletion	0.32324	0.364876	0.217569	0.347182	-0.397993	Phospholipid hydroperoxide glutathione peroxidase; protects cells from phospholipid hydroperoxides and nonphospholipid peroxides during oxidative stress; induced by glucose starvation; protein abundance increases in response to DNA replication stress
1156	1	YPL196W	OXR1	UPTAG1030	Deletion	0.139982	-0.0258069	0.0065859	0.0744652	-0.0303806	Protein of unknown function required for oxidative damage resistance; required for normal levels of resistance to oxidative damage; null mutants are sensitive to hydrogen peroxide; member of a conserved family of proteins found in eukaryotes
1160	1	YCL033C	YCL033C	UPTAG1031	Deletion	-0.268029	-0.284916	-0.339937	-0.288857	0.2819	Methionine-R-sulfoxide reductase; involved in the response to oxidative stress; protects iron-sulfur clusters from oxidative inactivation along with MXR1; involved in the regulation of lifespan
1164	1	YER042W	MXR1	UPTAG1032	Deletion	0.170755	0.0733749	0.0635768	-0.0690757	0.434745	Methionine-S-sulfoxide reductase; involved in the response to oxidative stress; protects iron-sulfur clusters from oxidative inactivation along with MXR2; involved in the regulation of lifespan; reduced activity of human homolog implicated in Alzheimer disease
1169	1	YDR229W	IVY1	UPTAG0457	Deletion	-0.0224644	0.151797	-0.164437	0.016587	0.00774579	Phospholipid-binding protein that interacts with both Ypt7p and Vps33p; may partially counteract the action of Vps33p and vice versa, localizes to the rim of the vacuole as cells approach stationary phase
1173	1	YJL117W	PHO86	UPTAG0458	Deletion	0.0375278	-0.0273822	0.0636082	0.00671347	0.245192	Endoplasmic reticulum (ER) resident protein; required for ER exit of the high-affinity phosphate transporter Pho84p, specifically required for packaging of Pho84p into COPII vesicles; protein abundance increases in response to DNA replication stress
1176	1	YDR221W	GTB1	UPTAG0075	Deletion	0.121224	0.168564	0.193687	0.23684	0.187469	Glucosidase II beta subunit, forms a complex with alpha subunit Rot2p; involved in removal of two glucose residues from N-linked glycans during glycoprotein biogenesis in the ER; relocalizes from ER to cytoplasm upon DNA replication stress
1178	1	YDR388W	RVS167	UPTAG0171	Deletion	-0.524786	-0.481013	-0.454996	-0.737035	1.27054	Calmodulin-binding actin-associated protein; roles in endocytic membrane tabulation and constriction, and exocytosis; N-BAR domain protein that interacts with Rvs161p to regulate actin cytoskeleton, endocytosis, and viability following starvation or osmotic stress; recruited to bud tips by Gyl1p and Gyp5p during polarized growth; homolog of mammalian amphiphysin
1180	1	YDR307W	YDR307W	UPTAG0076	Deletion	-0.558832	-0.578265	-0.498206	-0.477052	1.57476	Putative protein mannosyltransferase similar to Pmt1p; has a potential role in protein O-glycosylation
1184	1	YDR476C	YDR476C	UPTAG0077	Deletion	-0.142385	-0.0278904	-0.0452334	0.125084	-0.293635	Putative protein of unknown function; green fluorescent protein (GFP)-fusion protein localizes to the endoplasmic reticulum; YDR476C is not an essential gene
1185	1	YML055W	SPC2	UPTAG0461	Deletion	0.0359326	0.0506109	0.241275	0.303634	0.0884084	Subunit of signal peptidase complex; complex catalyzes cleavage of N-terminal signal sequences of proteins targeted to the secretory pathway; homologous to mammalian SPC25; other members of the complex are Spc1p, Spc1p, and Sec11p
1186	1	YCR053W	THR4	UPTAG0173	Deletion	0.0314129	-0.00721084	0.129795	0.106774	0.0220346	Threonine synthase; conserved protein that catalyzes formation of threonine from O-phosphohomoserine; expression is regulated by the GCN4-mediated general amino acid control pathway
1188	1	YEL001C	YEL001C	UPTAG0078	Deletion	0.00530752	-0.00442524	0.0356685	0.115643	-0.00465313	Protein of unknown function; green fluorescent protein (GFP)-fusion localizes to the ER; YEL001C is non-essential; null mutant displays increased levels of spontaneous Rad52p foci
1189	1	YDL138W	RGT2	UPTAG0462	Deletion	0.114223	0.262566	0.18451	0.212873	-0.246713	Plasma membrane high glucose sensor that regulates glucose transport; low affinity sesnor that contains 12 predicted transmembrane segments and a long C-terminal tail required for hexose transporter induction; phosphorylation of the tail by Yck1p/Yck2p facilitates binding to the HXT co-repressors, Mth1p and Std1p; RGT2 has a paralog, SNF3, that arose from the whole genome duplication
1190	1	YDR264C	AKR1	UPTAG0174	Deletion	0.240843	0.269182	0.105792	0.365863	-0.433038	Palmitoyl transferase involved in protein palmitoylation; acts as a negative regulator of pheromone response pathway; required for endocytosis of pheromone receptors; involved in cell shape control; contains ankyrin repeats; AKR1 has a paralog, AKR2, that arose from the whole genome duplication; any of several human homologs encoding DHHC-type zinc fingers (ZDHHC) can complement temperature sensi…
1193	1	YDL194W	SNF3	UPTAG0463	Deletion	-0.0130767	-0.10679	-0.117693	0.227962	0.0795454	Plasma membrane low glucose sensor, regulates glucose transport; high affinity sensor that contains 12 predicted transmembrane segments and a long C-terminal tail required for induction of hexose transporters; also senses fructose and mannose; SNF3 has a paralog, RGT2, that arose from the whole genome duplication
1194	1	YDR036C	EHD3	UPTAG0175	Deletion	-0.125312	-0.172771	-0.176414	-0.167574	0.226903	3-hydroxyisobutyryl-CoA hydrolase; member of a family of enoyl-CoA hydratase/isomerases; non-tagged protein is detected in highly purified mitochondria in high-throughput studies; phosphorylated; mutation affects fluid-phase endocytosis
1196	1	YER053C-A	YER053C-A	UPTAG0080	Deletion	0.0912138	0.0777403	0.202618	0.0960432	0.339508	Protein of unknown function; green fluorescent protein (GFP)-fusion protein localizes to the endoplasmic reticulum; protein abundance increases in response to DNA replication stress
1197	1	YLR330W	CHS5	UPTAG0464	Deletion	0.0169657	0.197916	0.0631738	0.201911	-0.289622	Component of the exomer complex; the exomer which also contains Csh6p, Bch1p, Bch2p, and Bud7, is involved in the export of select proteins, such as chitin synthase Chs3p, from the Golgi to the plasma membrane; interacts selectively with the activated, GTP-bound form of Arf1p; Chs5p is the only protein with a BRCT domain that is not localized to the nucleus
1200	1	YKL065C	YET1	UPTAG0081	Deletion	-0.086846	-0.0471096	-0.0468321	0.111931	-0.116693	Endoplasmic reticulum transmembrane protein; may interact with ribosomes, based on co-purification experiments; homolog of human BAP31 protein; YET1 has a paralog, YET2, that arose from the whole genome duplication
1201	1	YMR017W	SPO20	UPTAG0465	Deletion	-0.0722997	-0.0128632	0.161425	-0.0854167	-0.258804	Meiosis-specific subunit of the t-SNARE complex; required for prospore membrane formation during sporulation; similar to but not functionally redundant with Sec9p; binds to phosphatidic acid; SNAP-25 homolog
1202	1	YCR028C	FEN2	UPTAG0177	Deletion	-0.692041	-0.757526	-0.73309	-0.661252	0.0204875	Plasma membrane H+-pantothenate symporter; confers sensitivity to the antifungal agent fenpropimorph; relocalizes from vacuole to cytoplasm upon DNA replication stress
1205	1	YKR031C	SPO14	UPTAG0466	Deletion	0.15113	0.092247	0.082588	0.306257	-0.125813	Phospholipase D; catalyzes the hydrolysis of phosphatidylcholine, producing choline and phosphatidic acid; involved in Sec14p-independent secretion; required for meiosis and spore formation; differently regulated in secretion and meiosis; participates in transcription initiation and/or early elongation of specific genes; interacts with "foot domain" of RNA polymerase II; deletion results in abnor…
1206	1	YAL030W	SNC1	UPTAG0178	Deletion	0.023583	0.0843891	0.149057	-0.128363	0.207711	Vesicle membrane receptor protein (v-SNARE); involved in the fusion between Golgi-derived secretory vesicles with the plasma membrane; proposed to be involved in endocytosis; member of the synaptobrevin/VAMP family of R-type v-SNARE proteins; SNC1 has a paralog, SNC2, that arose from the whole genome duplication
1209	1	YNR049C	MSO1	UPTAG0467	Deletion	-0.27204	-0.248851	-0.19483	-0.149869	-0.0773277	Lipid-interacting protein in SNARE complex assembly machinery; acts at late step in secretion; interacts with membranes through two distinct binding sites; shows genetic and physical interactions with Sec1p; required for prospore membrane formation during sporulation; N-terminus closely associates with plasma membrane, C-terminus colocalizes with Sec4p on intracellular membranes; relocalizes from…
1210	1	YOR327C	SNC2	UPTAG0179	Deletion	0.0625523	-0.2442	-0.0925725	0.25716	0.221271	Vesicle membrane receptor protein (v-SNARE); involved in the fusion between Golgi-derived secretory vesicles with the plasma membrane; Snc2p levels regulated by Vps45p; member of the synaptobrevin/VAMP family of R-type v-SNARE proteins; SNC2 has a paralog, SNC1, that arose from the whole genome duplication
1212	1	YGL231C	YGL231C	UPTAG0084	Deletion	-0.0905045	0.257071	0.227078	0.351288	-0.0227616	Member of conserved ER transmembrane complex; required for efficient folding of proteins in the ER; null mutant displays induction of the unfolded protein response; homologous to worm ZK616.6/EMC-4 and fly CG11137; mutation is functionally complemented by human EMC4
1213	1	YPL154C	PEP4	UPTAG0468	Deletion	-0.0185943	-0.0631666	0.0733256	0.0934879	0.178381	Vacuolar aspartyl protease (proteinase A); required for posttranslational precursor maturation of vacuolar proteinases; important for protein turnover after oxidative damage; plays a protective role in acetic acid induced apoptosis; synthesized as a zymogen, self-activates
1214	1	YBR207W	FTH1	UPTAG0180	Deletion	-0.00568936	-0.0289049	-0.0514051	-0.118025	0.131879	Putative high affinity iron transporter; involved in transport of intravacuolar stores of iron; forms complex with Fet5p; expression is regulated by iron; proposed to play indirect role in endocytosis; protein abundance increases in response to DNA replication stress
1220	1	YML008C	ERG6	UPTAG0842	Deletion	0.00962485	-0.169926	-0.319951	-0.104823	0.213469	Delta(24)-sterol C-methyltransferase; converts zymosterol to fecosterol in the ergosterol biosynthetic pathway by methylating position C-24; localized to lipid particles, the plasma membrane-associated endoplasmic reticulum, and the mitochondrial outer membrane
1224	1	YOR188W	MSB1	UPTAG0843	Deletion	0.0619676	0.237452	0.203504	0.22135	-0.223993	Protein of unknown function; may be involved in positive regulation of 1,3-beta-glucan synthesis and the Pkc1p-MAPK pathway; multicopy suppressor of temperature-sensitive mutations in CDC24 and CDC42, and of mutations in BEM4; potential Cdc28p substrate; relocalizes from bud neck to cytoplasm upon DNA replication stress
1226	1	YNL048W	ALG11	UPTAG0939	Deletion	-0.0645408	0.000219457	0.0604105	-0.497177	0.457403	Alpha-1,2-mannosyltransferase; catalyzes sequential addition of the two terminal alpha 1,2-mannose residues to the Man5GlcNAc2-PP-dolichol intermediate during asparagine-linked glycosylation in the ER
1228	1	YPL161C	BEM4	UPTAG0844	Deletion	-0.193941	-0.265308	-0.330905	0.0401447	0.443695	Protein involved in establishment of cell polarity and bud emergence; interacts with the Rho1p small GTP-binding protein and with the Rho-type GTPase Cdc42p; involved in maintenance of proper telomere length
1230	1	YBR015C	MNN2	UPTAG0940	Deletion	-0.0236936	-0.0145335	0.0450597	0.0439959	0.346995	Alpha-1,2-mannosyltransferase; responsible for addition of the first alpha-1,2-linked mannose to form the branches on the mannan backbone of oligosaccharides, localizes to an early Golgi compartment
1232	1	YML109W	ZDS2	UPTAG0845	Deletion	0.213478	0.140045	0.223379	0.144644	0.0576551	Protein with a role in regulating Swe1p-dependent polarized growth; involved in maintenance of Cdc55p in the cytoplasm where it promotes mitotic entry; interacts with silencing proteins at the telomere; implicated in the mitotic exit network through regulation of Cdc14p localization; ZDS2 has a paralog, ZDS1, that arose from the whole genome duplication
1234	1	YJL186W	MNN5	UPTAG0941	Deletion	-0.112027	-0.127022	-0.147652	-0.252211	0.39041	Alpha-1,2-mannosyltransferase; responsible for addition of the second alpha-1,2-linked mannose of the branches on the mannan backbone of oligosaccharides, localizes to an early Golgi compartment
1236	1	YGR014W	MSB2	UPTAG0846	Deletion	0.144585	-0.0176474	0.08523	0.0696442	-0.0691621	Mucin family member involved in various signaling pathways; functions as osmosensor in the Sho1p-mediated HOG pathway; functions in Cdc42p- and MAP kinase-dependent filamentous growth signaling pathway; processed into secreted and cell-associated forms by aspartyl protease Yps1p; potential Cdc28p substrate
1242	1	YEL042W	GDA1	UPTAG0943	Deletion	-0.225776	0.0456967	-0.0199637	-0.0532575	0.066755	Guanosine diphosphatase located in the Golgi; involved in the transport of GDP-mannose into the Golgi lumen, converting GDP to GMP after mannose is transferred to substrates; null mutants are defective in sporulation and pre-meiotic S phase entry; orthologous to human ENTPD6, a meiosis-associated non-obstructive azoospermia (NOA) related gene identified in GWAS studies
1244	1	YER114C	BOI2	UPTAG0848	Deletion	-0.178579	-0.0542924	0.0899443	-0.307913	0.459307	Protein implicated in polar growth, functionally redundant with Boi1p; interacts with bud-emergence protein Bem1p; contains an SH3 (src homology 3) domain and a PH (pleckstrin homology) domain; BOI2 has a paralog, BOI1, that arose from the whole genome duplication
1246	1	YER005W	YND1	UPTAG0944	Deletion	-0.162864	0.076376	0.00113821	0.00613593	-0.192537	Apyrase with wide substrate specificity; helps prevent inhibition of glycosylation by hydrolyzing nucleoside tri- and diphosphates that inhibit glycotransferases; partially redundant with Gda1p; mediates adenovirus E4orf4-induced toxicity
1248	1	YBR200W	BEM1	UPTAG0849	Deletion	0.0796073	0.118217	0.0810895	0.441718	-0.297612	Protein containing SH3-domains; involved in establishing cell polarity and morphogenesis; functions as a scaffold protein for complexes that include Cdc24p, Ste5p, Ste20p, and Rsr1p
1250	1	YMR101C	SRT1	UPTAG0945	Deletion	0.0448303	0.0307862	-0.133883	-0.0211332	0.0581723	Forms the dehydrodolichyl diphosphate syntase (DDS) complex with NUS1; involved in synthesis of long-chain dolichols (19-22 isoprene units; as opposed to Rer2p which synthesizes shorter-chain dolichols); localizes to lipid bodies; transcription is induced during stationary phase
1252	1	YCR088W	ABP1	UPTAG0850	Deletion	0.143486	0.102657	0.147866	-0.245928	0.610027	Actin-binding protein of the cortical actin cytoskeleton; important for activation of actin nucleation mediated by the Arp2/Arp3 complex; inhibits actin filament elongation at the barbed-end; phosphorylation within its proline-rich region, mediated by Cdc28p and Pho85p, protects Abp1p from PEST sequence-mediated proteolysis; mammalian homolog of HIP-55 (hematopoietic progenitor kinase 1 [HPK1]-in…
1254	1	YBL082C	ALG3	UPTAG0946	Deletion	-0.129529	-0.15888	0.0332867	0.123795	-0.153079	Dolichol-P-Man dependent alpha(1-3) mannosyltransferase; involved in synthesis of dolichol-linked oligosaccharide donor for N-linked glycosylation of proteins; G353A missense mutation in human ortholog ALG3 implicated in carbohydrate deficient glycoprotein syndrome type IV, which is characterized by microcephaly, severe epilepsy, minimal psychomotor development, partial deficiency of sialic acids…
1256	1	YMR273C	ZDS1	UPTAG0851	Deletion	-0.0372751	-0.0310785	-0.0858732	-0.011395	-0.183072	Protein with a role in regulating Swe1p-dependent polarized growth; involved in maintaining Cdc55p in the cytoplasm where it promotes mitotic entry; involved in mitotic exit through Cdc14p regulation; interacts with silencing proteins at telomeres; has a role in Bcy1p localization; implicated in mRNA nuclear export; ZDS1 has a paralog, ZDS2, that arose from the whole genome duplication
1258	1	YNR030W	ALG12	UPTAG0947	Deletion	-0.0564698	0.0646214	0.132177	0.153924	-0.193405	Alpha-1,6-mannosyltransferase localized to the ER; responsible for addition of alpha-1,6 mannose to dolichol-linked Man7GlcNAc2; acts in the dolichol pathway for N-glycosylation; human homolog ALG12 complements yeast null mutant
1260	1	YPL115C	BEM3	UPTAG0852	Deletion	0.1436	0.235726	0.191562	0.0185649	0.0157253	Rho GTPase activating protein (RhoGAP); involved in control of the cytoskeleton organization; targets the essential Rho-GTPase Cdc42p, which controls establishment and maintenance of cell polarity, including bud-site assembly
1262	1	YEL031W	SPF1	UPTAG0948	Deletion	0.0686159	0.0856507	0.0462519	0.0594582	-0.243132	P-type ATPase, ion transporter of the ER membrane; required to maintain normal lipid composition of intracellular compartments and proper targeting of mitochondrial outer membrane tail-anchored proteins; involved in ER function and Ca2+ homeostasis; required for regulating Hmg2p degradation; confers sensitivity to a killer toxin (SMKT) produced by Pichia farinosa KK1
1264	1	YML071C	COG8	UPTAG0265	Deletion	-0.220099	-0.259165	-0.104906	-0.507702	0.316937	Component of the conserved oligomeric Golgi complex; a cytosolic tethering complex (Cog1p through Cog8p) that functions in protein trafficking to mediate fusion of transport vesicles to Golgi compartments
1265	1	YDL037C	BSC1	UPTAG0649	Deletion	0.135201	0.241416	0.176301	0.208416	-0.210243	Protein of unconfirmed function; similar to cell surface flocculin Flo11p; ORF exhibits genomic organization compatible with a translational readthrough-dependent mode of expression; in W303 strain one continuous open reading frame comprising of YDL037C, the intergenic region and YDL039C encodes the gene IMI1
1267	1	YJR106W	ECM27	UPTAG0745	Deletion	0.0290736	0.119296	0.193587	0.523307	-0.416463	Protein involved in calcium homeostasis and exit from quiescence; required for proper trehalose levels during quiescence; may play a role in cell wall biosynthesis, mutants are hypersensitive to antifungal, Papulacandin B; null mutants have increased plasmid loss; interacts with Pdr5p
1268	1	YGL005C	COG7	UPTAG0266	Deletion	-0.166934	-0.0996201	-0.0914601	-0.52053	0.990387	Component of the conserved oligomeric Golgi complex; a cytosolic tethering complex (Cog1p through Cog8p) that functions in protein trafficking to mediate fusion of transport vesicles to Golgi compartments
1269	1	YNR069C	BSC5	UPTAG0650	Deletion	0.239037	0.235514	0.0176227	0.052445	-0.309213	Protein of unknown function; shows homology with N-terminal end of Bul1p; ORF exhibits genomic organization compatible with a translational readthrough-dependent mode of expression; readthrough expression includes YNR068C and the locus for this readthrough is termed BUL3; Bul3p is involved in ubiquitin-mediated sorting of plasma membrane proteins; readthrough and shortened forms of Bul3p interact…
1270	1	YDR425W	SNX41	UPTAG0362	Deletion	-0.260778	-0.238121	-0.186715	-0.0228878	0.0944441	Sorting nexin; involved in the retrieval of late-Golgi SNAREs from the post-Golgi endosome to the trans-Golgi network; interacts with Snx4p
1271	1	YHL043W	ECM34	UPTAG0746	Deletion	-0.0631248	0.0259752	-0.085743	0.0697978	-0.115185	Protein of unknown function; member of the DUP380 subfamily of conserved, often subtelomerically-encoded proteins; SWAT-GFP, seamless-GFP and mCherry C-terminal fusion proteins localize to the cytosol
1273	1	YLR213C	CRR1	UPTAG0651	Deletion	-0.175374	-0.0535946	-0.101374	-0.0904092	-0.176807	Putative glycoside hydrolase of the spore wall envelope; required for normal spore wall assembly, possibly for cross-linking between the glucan and chitosan layers; expressed during sporulation
1277	1	YBR033W	YBR033W	UPTAG0652	Deletion	0.066978	0.107798	0.0866295	0.0739972	-0.0908062	Putative zinc cluster protein, predicted to be a transcription factor; not an essential gene; EDS1 has a paralog, RGT1, that arose from the whole genome duplication
1279	1	YJL201W	ECM25	UPTAG0748	Deletion	0.12572	0.0621451	0.141636	0.191691	-0.163979	Non-essential protein of unknown function; promoter contains a consensus binding sequence for factor Abf1p
1280	1	YOL116W	MSN1	UPTAG0269	Deletion	-0.236775	-0.210475	-0.243213	-0.362823	0.477887	Transcriptional activator; involved in regulation of invertase and glucoamylase expression, invasive growth and pseudohyphal differentiation, iron uptake, chromium accumulation, and response to osmotic stress; localizes to the nucleus; relative distribution to the nucleus increases upon DNA replication stress
1282	1	YIL005W	EPS1	UPTAG0365	Deletion	-0.337095	-0.243294	-0.24654	-0.432397	0.558915	ER protein with chaperone and co-chaperone activity; involved in retention of resident ER proteins; has a role in recognizing proteins targeted for ER-associated degradation (ERAD), member of the protein disulfide isomerase family
1285	1	YLR099C	ICT1	UPTAG0654	Deletion	-0.000617617	0.0870133	0.0334118	0.186266	0.191586	Lysophosphatidic acid acyltransferase; responsible for enhanced phospholipid synthesis during organic solvent stress; null displays increased sensitivity to Calcofluor white; highly expressed during organic solvent stress; ICT1 has a paralog, ECM18, that arose from the whole genome duplication; human ABHD5 can complement ict1 null mutant
1286	1	YDR414C	ERD1	UPTAG0366	Deletion	-0.0902424	-0.11211	-0.119584	-0.0875625	-0.0720303	Predicted membrane protein required for lumenal ER protein retention; mutants secrete the endogenous ER protein, BiP (Kar2p)
1287	1	YDR528W	HLR1	UPTAG0750	Deletion	0.106773	0.081911	0.0231041	-0.198837	0.167099	Protein involved in regulation of cell wall composition and integrity; also involved in cell wall response to osmotic stress; overproduction suppresses a lysis sensitive PKC mutation; HLR1 has a paralog, LRE1, that arose from the whole genome duplication
1288	1	YJR044C	VPS55	UPTAG0271	Deletion	0.114453	0.237473	0.276728	0.100181	-0.291057	Late endosomal protein involved in late endosome to vacuole transport; functional homolog of human obesity receptor gene-related protein (OB-RGRP)
1289	1	YHR133C	NSG1	UPTAG0655	Deletion	0.113183	0.103881	0.0932673	-0.076712	-0.141617	Protein involved in regulation of sterol biosynthesis; specifically stabilizes Hmg2p, one of two HMG-CoA isoenzymes that catalyze the rate-limiting step in sterol biosynthesis; forms foci at the nuclear periphery upon DNA replication stress; relocalizes to the cytosol in response to hypoxia; homolog of mammalian INSIG proteins; NSG1 has a paralog, NSG2, that arose from the whole genome duplication
1290	1	YKL002W	DID4	UPTAG0367	Deletion	-0.129563	-0.291008	-0.166844	-0.612429	0.413548	Class E Vps protein of the ESCRT-III complex; required for sorting of integral membrane proteins into lumenal vesicles of multivesicular bodies, and for delivery of newly synthesized vacuolar enzymes to the vacuole, involved in endocytosis
1291	1	YHR103W	SBE22	UPTAG0751	Deletion	0.0958188	-0.0423132	0.0167465	0.130903	-0.130298	Protein involved in bud growth; involved in the transport of cell wall components from the Golgi to the cell surface; similar in structure and functionally redundant with Sbe2p; SBE22 has a paralog, SBE2, that arose from the whole genome duplication
1292	1	YLR360W	VPS38	UPTAG0272	Deletion	0.16143	0.104804	0.264898	-0.204234	0.407707	Part of a Vps34p phosphatidylinositol 3-kinase complex; functions in carboxypeptidase Y (CPY) sorting; binds Vps30p and Vps34p to promote production of phosphatidylinositol 3-phosphate (PtdIns3P) which stimulates kinase activity; required for overflow degradation of misfolded proteins when ERAD is saturated
1293	1	YBL066C	SEF1	UPTAG0656	Deletion	-0.136142	-0.0593395	-0.141025	-0.185018	-0.00437532	Putative transcription factor; has homolog in Kluyveromyces lactis
1294	1	YPR173C	VPS4	UPTAG0368	Deletion	-0.212724	-0.445212	-0.459618	-0.570761	0.223209	AAA-ATPase involved in multivesicular body (MVB) protein sorting; ATP-bound Vps4p localizes to endosomes and catalyzes ESCRT-III disassembly and membrane release; ATPase activity is activated by Vta1p; regulates cellular sterol metabolism
1295	1	YBL001C	ECM15	UPTAG0752	Deletion	0.00335146	-0.0320561	-0.0349161	-0.388344	0.308449	Non-essential protein of unknown function; likely exists as tetramer, may be regulated by the binding of small-molecule ligands (possibly sulfate ions), may have a role in yeast cell-wall biogenesis
1296	1	YAL002W	VPS8	UPTAG0273	Deletion	-0.446697	-0.654294	-0.550861	-0.820751	1.0796	Membrane-binding component of the CORVET complex; involved in endosomal vesicle tethering and fusion in the endosome to vacuole protein targeting pathway; interacts with Vps21p; contains RING finger motif
1297	1	YFR022W	ROG3	UPTAG0657	Deletion	-0.220432	-0.0990098	-0.119528	-0.0361581	-0.0873729	Alpha-arrestin involved in ubiquitin-dependent endocytosis; contributes to desensitization of agonist-occupied alpha-factor receptor Ste2p by Rsp5p-independent internalization; PPXY motif-mediated binding of the ubiquitin ligase Rsp5p is not required for adaptation; mutation suppresses the temperature sensitivity of an mck1 rim11 double mutant; SWAT-GFP and mCherry fusion proteins localize to the…
1298	1	YNR006W	VPS27	UPTAG0369	Deletion	-0.20554	-0.316334	-0.343581	-0.409566	0.102395	Endosomal protein that forms a complex with Hse1p; required for recycling Golgi proteins, forming lumenal membranes and sorting ubiquitinated proteins destined for degradation; has Ubiquitin Interaction Motifs which bind ubiquitin (Ubi4p)
1299	1	YDR351W	SBE2	UPTAG0753	Deletion	-0.295704	-0.276216	-0.271304	-0.572664	0.263899	Protein required for bud growth; involved in transport of cell wall components from the Golgi to the cell surface; SBE2 has a paralog, SBE22, that arose from the whole genome duplication
1301	1	YGL015C	YGL015C	UPTAG0658	Deletion	-0.0393015	-0.109656	-0.0104104	-0.0187667	0.11706	Putative protein of unknown function; null mutants accumulate cargo in the Golgi
1302	1	YJL053W	PEP8	UPTAG0370	Deletion	0.321429	0.18465	0.442888	-0.316443	0.77318	Vacuolar protein component of the retromer; forms part of the multimeric membrane-associated retromer complex involved in vacuolar protein sorting along with Vps35p, Vps29p, Vps17p, and Vps5p; essential for endosome-to-Golgi retrograde protein transport; interacts with Ypt7p; protein abundance increases in response to DNA replication stress
1303	1	YBR005W	RCR1	UPTAG0754	Deletion	0.10745	0.216592	0.251798	0.252184	-0.254639	Protein of the ER membrane involved in cell wall chitin deposition; may function in the endosomal-vacuolar trafficking pathway, helping determine whether plasma membrane proteins are degraded or routed to the plasma membrane; RCR1 has a paralog, RCR2, that arose from the whole genome duplication
1305	1	YGL196W	YGL196W	UPTAG0659	Deletion	-0.00118584	0.0970694	0.176463	-0.0825355	0.0938375	D-serine dehydratase (aka D-serine ammonia-lyase); converts D-serine to pyruvate and ammonia by a reaction dependent on pyridoxal 5'-phosphate and zinc; may play a role in D-serine detoxification; L-serine is not a substrate
1306	1	YJL154C	VPS35	UPTAG0371	Deletion	0.153642	0.215765	0.177657	0.262725	-0.385451	Endosomal subunit of membrane-associated retromer complex; required for retrograde transport; receptor that recognizes retrieval signals on cargo proteins, forms subcomplex with Vps26p and Vps29p that selects cargo proteins for retrieval; interacts with Ypt7p; overexpression of wild-type human VPS35 or Parkinson's-associated vps35-D686N or vps35-P299S variants complements Ni2+ resistance and Cd2+…
1307	1	YLR443W	ECM7	UPTAG0755	Deletion	-0.0499833	-0.140379	-0.209001	-0.0380085	0.0235516	Putative integral membrane protein with a role in calcium uptake; non-essential protein; mutant has cell wall defects and Ca+ uptake deficiencies; transcription is induced under conditions of zinc deficiency
1308	1	YKL041W	VPS24	UPTAG0276	Deletion	0.111037	-0.0320892	0.0981861	-0.292715	0.799148	One of four subunits of the ESCRT-III complex; forms an endosomal sorting complex required for transport III (ESCRT-III) subcomplex with Did4p; involved in the sorting of transmembrane proteins into the multivesicular body (MVB) pathway
1309	1	YJL046W	YJL046W	UPTAG0660	Deletion	-0.0142863	-0.127577	-0.232125	-0.194341	0.176226	Putative lipoate-protein ligase; required along with Lip2 and Lip5 for lipoylation of Lat1p and Kgd2p; similar to E. coli LplA; null mutant displays reduced frequency of mitochondrial genome loss
1310	1	YOR069W	VPS5	UPTAG0372	Deletion	0.169307	0.0286929	0.0152666	-0.0530802	0.205119	Nexin-1 homolog; required for localizing membrane proteins from a prevacuolar/late endosomal compartment back to late Golgi; structural component of retromer membrane coat complex; forms a retromer subcomplex with Vps17p; required for recruiting the retromer complex to the endosome membranes; VPS5 has a paralog, YKR078W, that arose from the whole genome duplication
1311	1	YGR023W	MTL1	UPTAG0756	Deletion	-0.0398807	0.0301076	0.012515	0.166473	-0.347822	Putative plasma membrane sensor; involved in cell integrity signaling and stress response during glucose starvation and oxidative stress; has structural and functional similarity to Mid2p; MTL1 has a paralog, MID2, that arose from the whole genome duplication
1312	1	YIR037W	HYR1	UPTAG1033	Deletion	-0.318439	-0.289153	-0.410566	-0.400241	-0.0406836	Thiol peroxidase; functions as a hydroperoxide receptor to sense intracellular hydroperoxide levels and transduce a redox signal to the Yap1p transcription factor; HYR1 has a paralog, GPX1, that arose from the whole genome duplication
1316	1	YER174C	GRX4	UPTAG1034	Deletion	0.0560251	-0.0471138	0.0652784	0.152862	0.023285	Glutathione-dependent oxidoreductase; hydroperoxide and superoxide-radical responsive; monothiol glutaredoxin subfamily member along with Grx3p and Grx5p; protects cells from oxidative damage; with Grx3p, binds to Aft1p in iron-replete conditions, promoting its dissociation from promoters; mutant has increased aneuploidy tolerance; transcription regulated by Yap5p; GRX4 has a paralog, GRX3, that …
1320	1	YDR098C	GRX3	UPTAG1035	Deletion	-0.155281	-0.00362183	-0.133795	-0.283974	-0.209954	Glutathione-dependent oxidoreductase; hydroperoxide and superoxide-radical responsive; monothiol glutaredoxin subfamily member along with Grx4p and Grx5p; protects cells from oxidative damage; with Grx4p, binds to Aft1p in iron-replete conditions, promoting its dissociation from promoters; evidence exists indicating that the translation start site is not Met1 as currently annotated, but rather Me…
1328	1	YFL026W	STE2	UPTAG1037	Deletion	-0.178159	-0.28513	-0.274981	-0.578388	1.18067	Receptor for alpha-factor pheromone; seven transmembrane-domain GPCR that interacts with both pheromone and a heterotrimeric G protein to initiate the signaling response that leads to mating between haploid a and alpha cells
1336	1	YER019W	ISC1	UPTAG1039	Deletion	0.272403	0.3094	0.351126	0.506733	-0.379319	Inositol phosphosphingolipid phospholipase C; mitochondrial membrane localized; hydrolyzes complex sphingolipids to produce ceramide; activates genes required for non-fermentable carbon source metabolism during diauxic shift; activated by phosphatidylserine, cardiolipin, and phosphatidylglycerol; mediates Na+ and Li+ halotolerance; ortholog of mammalian neutral sphingomyelinase type 2
1340	1	YNR074C	AIF1	UPTAG1040	Deletion	1.27218	0.99965	0.772531	1.16076	-1.17522	Mitochondrial cell death effector; translocates to the nucleus in response to apoptotic stimuli, homolog of mammalian Apoptosis-Inducing Factor, putative reductase
1344	1	YOR010C	TIR2	UPTAG1041	Deletion	0.1072	0.104966	0.0482566	-0.0827871	0.0444348	Putative cell wall mannoprotein; member of the Srp1p/Tip1p family of serine-alanine-rich proteins; transcription is induced by cold shock and anaerobiosis; TIR2 has a paralog, TIR3, that arose from the whole genome duplication
1348	1	YOR324C	FRT1	UPTAG1042	Deletion	0.167154	0.174293	0.116511	-0.0166407	0.133305	Tail-anchored ER membrane protein of unknown function; substrate of the phosphatase calcineurin; interacts with homolog Frt2p; promotes cell growth in stress conditions, possibly via a role in posttranslational translocation; FRT1 has a paralog, FRT2, that arose from the whole genome duplication
1352	1	YAL028W	FRT2	UPTAG1043	Deletion	0.124901	0.146353	0.19888	0.0835555	-0.0605336	Tail-anchored ER membrane protein of unknown function; interacts with homolog Frt1p; promotes growth in conditions of high Na+, alkaline pH, or cell wall stress, possibly via a role in posttranslational translocation; potential Cdc28p substrate; FRT2 has a paralog, FRT1, that arose from the whole genome duplication
1360	1	YGR263C	YGR263C	UPTAG0085	Deletion	-0.098589	0.0576982	-0.0365044	-0.31546	-0.163478	Sterol deacetylase; component of the sterol acetylation/deacetylation cycle along with Atf2p; active both in the endoplasmic reticulum (ER) and in lipid droplets; integral membrane protein with active site in the ER lumen; green fluorescent protein (GFP)-fusion protein localizes to the ER
1361	1	YEL060C	PRB1	UPTAG0469	Deletion	-0.302417	-0.194902	-0.283722	-0.120567	-0.0274298	Vacuolar proteinase B (yscB) with H3 N-terminal endopeptidase activity; serine protease of the subtilisin family; involved in protein degradation in the vacuole and required for full protein degradation during sporulation; activity inhibited by Pbi2p; protein abundance increases in response to DNA replication stress; PRB1 has a paralog, YSP3, that arose from the whole genome duplication
1362	1	YIL090W	ICE2	UPTAG0181	Deletion	0.129645	0.118111	0.00211389	0.115796	-0.194036	Integral ER membrane protein with type-III transmembrane domains; required for maintenance of ER zinc homeostasis; necessary for efficient targeting of Trm1p tRNA methyltransferase to inner nuclear membrane; mutations cause defects in cortical ER morphology in both the mother and daughter cells
1364	1	YHR045W	YHR045W	UPTAG0086	Deletion	0.00605213	0.144957	0.116121	-0.265654	1.28415	Putative protein of unknown function; possible role in iron metabolism and/or amino acid and carbohydrate metabolism; green fluorescent protein (GFP)-fusion protein localizes to the endoplasmic reticulum
1365	1	YOL031C	SIL1	UPTAG0470	Deletion	-0.256802	-0.208642	-0.240093	-0.12675	0.0756209	Nucleotide exchange factor for the ER lumenal Hsp70 chaperone Kar2p; required for protein translocation into the endoplasmic reticulum (ER); homolog of Yarrowia lipolytica SLS1; GrpE-like protein
1368	1	YIL039W	YIL039W	UPTAG0087	Deletion	-0.121633	-0.0582889	-0.0987211	-0.136623	0.589068	GPI-glycan remodelase; conserved phosphoesterase domain-containing protein; acts together with Emp24p/Erv25p in cargo exit from the ER; functional ortholog of mammalian GPI-glycan remodelase PGAP5; deletion confers sensitivity to 4-(N-(S-glutathionylacetyl)amino) phenylarsenoxide (GSAO)
1369	1	YER087C-B	SBH1	UPTAG0471	Deletion	0.192703	0.143025	0.17438	0.208307	-0.061034	Beta subunit of Sec61p ER translocation complex (Sec61p-Sss1p-Sbh1p); involved in protein translocation into the endoplasmic reticulum; interacts with the exocyst complex and also with Rtn1p; cotranslationally N-acetylated by NatA; SBH1 has a paralog, SBH2, that arose from the whole genome duplication
1370	1	YNL049C	SFB2	UPTAG0183	Deletion	0.0685515	-0.0708926	0.0127165	-0.410187	0.358619	Component of the Sec23p-Sfb2p heterodimer of the COPII vesicle coat; required for cargo selection during vesicle formation in ER to Golgi transport; homologous to Sfb3p; SFB2 has a paralog, SEC24, that arose from the whole genome duplication
1373	1	YLR083C	EMP70	UPTAG0472	Deletion	0.214041	0.213267	0.30875	-0.0827622	-0.320025	Protein with a role in cellular adhesion and filamentous growth; also endosome-to-vacuole sorting; similar to Tmn3p; member of Transmembrane Nine family of proteins with 9 transmembrane segments; EMP70 has a paralog, TMN2, that arose from the whole genome duplication
1374	1	YAL007C	ERP2	UPTAG0184	Deletion	0.314874	0.281635	0.320948	0.309068	-0.216707	Member of the p24 family involved in ER to Golgi transport; similar to Emp24p and Erv25p; role in misfolded protein quality control; forms a heterotrimeric complex with Erp1p, Emp24p, and Erv25p; localized to COPII-coated vesicles; ERP2 has a paralog, ERP4, that arose from the whole genome duplication
1376	1	YLL014W	YLL014W	UPTAG0089	Deletion	0.162376	0.218291	0.109656	0.16887	-0.378678	Member of conserved ER transmembrane complex; required for efficient folding of proteins in the ER; null mutant displays induction of the unfolded protein response; homologous to worm F33D4.7/EMC-6, fly CG11781, human TMEM93
1377	1	YLL043W	FPS1	UPTAG0473	Deletion	0.414236	0.341501	0.232066	0.331974	0.00591543	Aquaglyceroporin, plasma membrane channel; involved in efflux of glycerol and xylitol, and in uptake of acetic acid, arsenite, and antimonite; key factor in maintaining redox balance by mediating passive diffusion of glycerol; phosphorylated by Hog1p MAPK under acetate stress; deletion improves xylose fermentation; regulated by Rgc1p and Ask10p, which are regulated by Hog1p phosphorylation under …
1378	1	YML012W	ERV25	UPTAG0185	Deletion	-0.0385604	-0.0818515	0.132374	-0.086875	0.0802142	Member of the p24 family involved in ER to Golgi transport; role in misfolded protein quality control; forms a heterotrimeric complex with Erp1, Erp2p, and Emp24,
1380	1	YLL023C	YLL023C	UPTAG0090	Deletion	-0.0253981	-0.117088	-0.0337484	0.0206952	0.0514993	Transmembrane nucleoporin; involved in nuclear pore complex (NPC) distribution, assembly or stabilization; highly conserved across species, orthologous to human TMEM33 and paralogous to Per33p; protein abundance increases in response to DNA replication stress
1381	1	YPL084W	BRO1	UPTAG0474	Deletion	-0.280525	-0.257653	-0.281249	-0.700957	0.267205	Cytoplasmic class E vacuolar protein sorting (VPS) factor; coordinates deubiquitination in the multivesicular body (MVB) pathway by recruiting Doa4p to endosomes
1382	1	YGR284C	ERV29	UPTAG0186	Deletion	0.0330166	0.0347727	-0.00245252	-0.0220526	-0.135716	Protein localized to COPII-coated vesicles; involved in vesicle formation and incorporation of specific secretory cargo; protein abundance increases in response to DNA replication stress
1384	1	YLR050C	YLR050C	UPTAG0091	Deletion	-0.0706243	-0.118228	-0.0804034	0.012317	-0.0591382	Putative protein of unknown function; green fluorescent protein (GFP)-fusion protein localizes to the endoplasmic reticulum; YLR050C is not an essential gene
1385	1	YER143W	DDI1	UPTAG0475	Deletion	0.131547	0.0585214	0.129092	0.452546	-0.341401	DNA damage-inducible v-SNARE binding protein; role in suppression of protein secretion; may play a role in S-phase checkpoint control; has ubiquitin-associated (UBA), ubiquitin-like (UBL), and retroviral-like proteinase (RVP) domains
1386	1	YNL044W	YIP3	UPTAG0187	Deletion	-0.0284411	-0.156495	-0.0527975	-0.0982588	-0.0689735	Protein localized to COPII vesicles; proposed to be involved in ER to Golgi transport; interacts with members of the Rab GTPase family and Yip1p; also interacts with Rtn1p
1388	1	YLR064W	YLR064W	UPTAG0092	Deletion	-0.0470447	-0.158273	-0.194691	0.151366	-0.00796633	Protein that localizes to the endoplasmic reticulum; also associates with the nuclear pore complex; deletion extends chronological lifespan; highly conserved across species, orthologous to human TMEM33 and paralogous to Pom33p; protein abundance increases in response to DNA replication stress
1390	1	YCR067C	SED4	UPTAG0188	Deletion	0.254974	0.163352	0.182758	0.216207	-0.108814	Integral ER membrane protein that stimulates Sar1p GTPase activity; involved in COPII vesicle budding through disassociation of coat proteins from membranes onto liposomes; binds Sec16p; SED4 has a paralog, SEC12, that arose from the whole genome duplication
1392	1	YNL046W	YNL046W	UPTAG0093	Deletion	-0.00564892	-0.0722504	-0.0116715	-0.0735673	0.425433	Putative protein of unknown function; expression depends on Swi5p; GFP-fusion protein localizes to the endoplasmic reticulum; deletion confers sensitivity to 4-(N-(S-glutathionylacetyl)amino) phenylarsenoxide (GSAO)
1396	1	YNL146W	YNL146W	UPTAG0094	Deletion	-0.0321547	0.0330374	0.0533377	-0.0159186	-0.0225477	Putative protein of unknown function; green fluorescent protein (GFP)-fusion protein localizes to the endoplasmic reticulum; YNL146W is not an essential gene
1398	1	YDR057W	YOS9	UPTAG0190	Deletion	-0.0735876	-0.17288	-0.074699	-0.141744	0.104971	ER quality-control lectin; integral subunit of the HRD ligase; participates in efficient ER retention of misfolded proteins by recognizing them and delivering them to Hrd1p; binds to glycans with terminal alpha-1,6 linked mannose on misfolded N-glycosylated proteins and participates in targeting proteins to ERAD; member of the OS-9 protein family
1400	1	YNR021W	YNR021W	UPTAG0095	Deletion	-0.207817	-0.0264066	0.0197744	0.145528	0.599384	Putative protein of unknown function; green fluorescent protein (GFP)-fusion protein localizes to the endoplasmic reticulum; YNR021W is not an essential gene
1402	1	YHR098C	SFB3	UPTAG0191	Deletion	-0.750649	-0.850992	-0.924013	-0.658462	0.632402	Component of the Sec23p-Sfb3p heterodimer of the COPII vesicle coat; COPII coat is required for cargo selection during vesicle formation in ER to Golgi transport; scaffolding function of Lst1p required to generate vesicles that can accommodate difficult cargo proteins that include large oligomeric assemblies and asymmetrically distributed membrane proteins; homologous to Sec24p and Sfb2p
1404	1	YOR044W	YOR044W	UPTAG0096	Deletion	-0.0149935	-0.0462651	0.0531885	-0.143572	0.253064	Protein of unknown function; green fluorescent protein (GFP)-fusion localizes to the ER; null mutant displays increased levels of spontaneous Rad52p foci; IRC23 has a paralog, BSC2, that arose from the whole genome duplication
1405	1	YPR036W	VMA13	UPTAG0480	Deletion	NA	NA	NA	NA	NA	Subunit H of the V1 peripheral membrane domain of V-ATPase; part of the electrogenic proton pump found throughout the endomembrane system; serves as an activator or a structural stabilizer of the V-ATPase; the V1 peripheral membrane domain of the vacuolar H+-ATPase (V-ATPase) has eight subunits
1406	1	YJL192C	SOP4	UPTAG0192	Deletion	0.201308	0.0609971	0.229738	0.269503	0.194903	ER-membrane protein; subunit of evolutionarily conserved EMC (Endoplasmic Reticulum Membrane Complex) implicated in ERAD (ER-associated degradation) and proper assembly of multi-pass transmembrane (TM) proteins; EMC acts in yeast as an ER-mitochondria tether that interacts with outer membrane protein Tom5 of TOM (Translocase of the Mitochondrial Outer Membrane) complex; suppressor of pma1-7, dele…
1410	1	YNL219C	ALG9	UPTAG0949	Deletion	-0.189024	-0.284507	-0.225901	-0.467869	0.358025	Mannosyltransferase, involved in N-linked glycosylation; catalyzes the transfer of both the seventh mannose residue on B-arm and ninth mannose residue on the C-arm from Dol-P-Man to lipid-linked oligosaccharides; human homolog ALG9 can complement yeast null mutant; mutation of human homolog causes type 1 congenital disorders of glycosylation
1412	1	YDR309C	GIC2	UPTAG0854	Deletion	-0.00226875	0.0710086	0.00616598	0.112419	-0.17399	Redundant rho-like GTPase Cdc42p effector; involved in initiation of budding and cellular polarization; interacts with Cdc42p via the Cdc42/Rac-interactive binding (CRIB) domain and with PI(4,5)P2 via a polybasic region; GIC2 has a paralog, GIC1, that arose from the whole genome duplication
1414	1	YOR002W	ALG6	UPTAG0950	Deletion	-0.294099	-0.342448	-0.289281	-0.168754	0.800509	Alpha 1,3 glucosyltransferase; involved in transfer of oligosaccharides from dolichyl pyrophosphate to asparagine residues of proteins during N-linked protein glycosylation; C998T transition in human ortholog ALG6 causes carbohydrate-deficient glycoprotein syndrome type-Ic; wild-type human ortholog ALG6 can partially complement yeast alg6 mutant
1418	1	YHR082C	KSP1	UPTAG0951	Deletion	-0.0203367	0.104988	0.170276	0.224274	-0.192153	Serine/threonine protein kinase; associates with TORC1 and likely involved in TOR signaling cascades; negative regulator of autophagy; nuclear translocation required for haploid filamentous growth; regulates filamentous growth induced nuclear translocation of Bcy1p, Fus3p, and Sks1p; overproduction causes allele-specific suppression of prp20-10; protein abundance increases in response to DNA repl…
1420	1	YAR050W	FLO1	UPTAG0856	Deletion	-0.0528859	-0.0107334	0.07856	0.114405	0.227879	Lectin-like protein involved in flocculation; cell wall protein that binds mannose chains on the surface of other cells, confers floc-forming ability that is chymotrypsin sensitive and heat resistant; important for co-flocculation with other yeasts, mediating interaction with specific species; FLO1 has a paralog, FLO5, that arose from a segmental duplication
1422	1	YER027C	GAL83	UPTAG0952	Deletion	-0.226179	-0.193189	-0.0670005	0.0300171	0.164847	One of three possible beta-subunits of the Snf1 kinase complex; allows nuclear localization of the Snf1 kinase complex in the presence of a nonfermentable carbon source; necessary and sufficient for phosphorylation of the Mig2p transcription factor in response to alkaline stress; functionally redundant with SIP1 and SIP2 for the phosphorylation of Mig1p in response to glucose deprivation; contain…
1424	1	YKR102W	FLO10	UPTAG0857	Deletion	0.0644432	0.0018685	0.0426418	0.0509349	0.0535795	Member of the FLO family of cell wall flocculation proteins; not expressed in most lab strains; overproduction induces flocculation that can be inhibited by mannose, sucrose, or glucose; overproduction also promotes haploid invasive growth and diploid filamentous growth
1426	1	YOL016C	CMK2	UPTAG0953	Deletion	0.491271	0.347639	0.418758	0.24031	-0.314413	Calmodulin-dependent protein kinase; may play a role in stress response, many CA++/calmodulan dependent phosphorylation substrates demonstrated in vitro, amino acid sequence similar to mammalian Cam Kinase II; CMK2 has a paralog, CMK1, that arose from the whole genome duplication
1428	1	YHR211W	FLO5	UPTAG0858	Deletion	-0.0351251	0.170083	0.201503	0.27403	-0.135806	Lectin-like cell wall protein (flocculin) involved in flocculation; binds mannose chains on the surface of other cells, confers floc-forming ability that is chymotrypsin resistant but heat labile; important for co-flocculation with other yeasts, mediating interaction with specific species; FLO5 has a paralog, FLO1, that arose from a segmental duplication
1430	1	YFR014C	CMK1	UPTAG0954	Deletion	0.0877787	0.157452	0.147179	0.296627	0.0243425	Calmodulin-dependent protein kinase; may play a role in stress response, many Ca++/calmodulin dependent phosphorylation substrates demonstrated in vitro, amino acid sequence similar to mammalian Cam Kinase II; CMK1 has a paralog, CMK2, that arose from the whole genome duplication
1432	1	YAL063C	FLO9	UPTAG0859	Deletion	-0.189886	-0.19163	-0.216316	-0.0759795	-0.308476	Lectin-like protein with similarity to Flo1p; thought to be expressed and involved in flocculation
1434	1	YHR135C	YCK1	UPTAG0955	Deletion	0.190002	0.427748	0.231623	0.393363	-0.332724	Palmitoylated plasma membrane-bound casein kinase I (CK1) isoform; shares redundant functions with Yck2p in morphogenesis, proper septin assembly, endocytic trafficking, and glucose sensing; stabilized by Sod1p binding in the presence of glucose and oxygen, causing glucose repression of respiratory metabolism; involved in the phosphorylation and regulation of glucose sensor Rgt2p; YCK1 has a para…
1436	1	YLR299W	ECM38	UPTAG0860	Deletion	0.191914	0.319195	0.325027	0.297041	-0.373069	Gamma-glutamyltranspeptidase; major glutathione-degrading enzyme; involved in detoxification of electrophilic xenobiotics; expression induced mainly by nitrogen starvation
1438	1	YNL154C	YCK2	UPTAG0956	Deletion	0.0470486	0.0806328	0.11313	0.144979	-0.3716	Palmitoylated plasma membrane-bound casein kinase I (CK1) isoform; shares redundant functions with Yck1p in morphogenesis, proper septin assembly, endocytic trafficking, and glucose sensing; stabilized by Sod1p binding in the presence of glucose and oxygen, causing glucose repression of respiratory metabolism; involved in the phosphorylation and regulation of glucose sensor Rgt2p; YCK2 has a para…
1440	1	YPL180W	TCO89	UPTAG0861	Deletion	-0.670802	-0.881244	-0.404026	-1.13503	0.629942	Subunit of TORC1 (Tor1p or Tor2p-Kog1p-Lst8p-Tco89p); regulates global H3K56ac; TORC1 complex regulates growth in response to nutrient availability; cooperates with Ssd1p in the maintenance of cellular integrity; deletion strains are hypersensitive to rapamycin
1442	1	YNL307C	MCK1	UPTAG0957	Deletion	0.050152	-0.076476	0.0214055	-0.283428	-0.104002	Dual-specificity ser/thr and tyrosine protein kinase; roles in chromosome segregation, meiotic entry, genome stability, phosphorylation-dependent protein degradation (Rcn1p and Cdc6p), inhibition of protein kinase A, transcriptional regulation, inhibition of RNA pol III, calcium stress and inhibition of Clb2p-Cdc28p after nuclear division; MCK1 has a paralog, YGK3, that arose from the whole genom…
1444	1	YJL062W	LAS21	UPTAG0862	Deletion	-0.355144	-0.411233	-0.313035	-0.339414	0.388539	Integral plasma membrane protein; involved in the synthesis of the glycosylphosphatidylinositol (GPI) core structure; mutations affect cell wall integrity
1448	1	YOR107W	RGS2	UPTAG0863	Deletion	0.0627	0.0394339	0.107933	0.102887	-0.188035	Negative regulator of glucose-induced cAMP signaling; directly activates the GTPase activity of the heterotrimeric G protein alpha subunit Gpa2p
1452	1	YKL130C	SHE2	UPTAG0864	Deletion	NA	NA	NA	NA	0.867605	RNA-binding protein that binds specific mRNAs and interacts with She3p; part of the mRNA localization machinery that restricts accumulation of certain proteins to the bud; binds to ER-derived membranes and targets mRNAs to cortical ER
1454	1	YPR054W	SMK1	UPTAG0960	Deletion	-0.0115033	0.0688082	-0.0197518	0.187928	-0.121218	Middle sporulation-specific mitogen-activated protein kinase (MAPK); required for production of the outer spore wall layers; negatively regulates activity of the glucan synthase subunit Gsc2p
1458	1	YLL040C	VPS13	UPTAG0373	Deletion	-0.0164664	-0.115998	-0.120409	-0.364625	-0.0248488	Protein involved in prospore membrane morphogenesis; peripheral membrane protein that localizes to the prospore membrane and at numerous membrane contact sites; involved in sporulation, vacuolar protein sorting, prospore membrane formation during sporulation, and protein-Golgi retention; required for mitochondrial integrity; contains a PH-like domain; homologous to human CHAC and COH1 which are i…
1459	1	YDR125C	ECM18	UPTAG0757	Deletion	0.0580295	-0.0367927	0.105098	-0.000314104	-0.171632	Protein of unknown function; ECM18 has a paralog, ICT1, that arose from the whole genome duplication
1461	1	YKL037W	YKL037W	UPTAG0662	Deletion	-0.0467348	0.0639645	0.161914	0.157838	-0.382742	Protein of unknown function; null mutant is viable and displays elevated frequency of mitochondrial genome loss; null mutation confers sensitivity to tunicamycin and DTT
1462	1	YBL069W	AST1	UPTAG0374	Deletion	-0.443616	-0.543139	-0.426346	-0.679119	1.03906	Lipid raft associated protein; interacts with the plasma membrane ATPase Pma1p and has a role in its targeting to the plasma membrane by influencing its incorporation into lipid rafts; sometimes classified in the medium-chain dehydrogenase/reductases (MDRs) superfamily; AST1 has a paralog, AST2, that arose from the whole genome duplication
1463	1	YBR078W	ECM33	UPTAG0758	Deletion	-0.164451	-0.157328	-0.140656	-0.286367	0.217296	GPI-anchored protein of unknown function; possible role in apical bud growth; GPI-anchoring on the plasma membrane crucial to function; phosphorylated in mitochondria; similar to Sps2p; ECM33 has a paralog, PST1, that arose from the whole genome duplication
1465	1	YLR021W	YLR021W	UPTAG0663	Deletion	-0.0901479	-0.148337	-0.220801	-0.227703	0.125319	Component of a heterodimeric Poc4p-Irc25p chaperone; involved in assembly of alpha subunits into the 20S proteasome; may regulate formation of proteasome isoforms with alternative subunits under different conditions; upregulates proteasome assembly in response to the unfolded protein response activated by mistargeting of proteins (UPRam)
1466	1	YLR246W	ERF2	UPTAG0375	Deletion	-0.00644655	0.0885151	0.0456979	-0.100978	0.0878504	Subunit of a palmitoyltransferase; this complex adds a palmitoyl lipid moiety to heterolipidated substrates such as Ras1p and Ras2p through a thioester linkage; mutants partially mislocalize Ras2p to the vacuole; palmitoyltransferase is composed of Erf2p and Shr5p
1467	1	YDR446W	ECM11	UPTAG0759	Deletion	-0.0889059	-0.139911	-0.18731	-0.382184	0.496714	Meiosis-specific protein; component of the Synaptonemal Complex (SC) along with Gmc2p; required for efficient crossover formation and for the efficient loading of the SC transverse filament protein, Zip1p; is SUMOlytaed in a Gmc2p manner, and SUMOylation is required for its function in meiosis; GFP fusion protein is present in discrete clusters in the nucleus throughout mitosis; may be involved i…
1470	1	YOR297C	TIM18	UPTAG0376	Deletion	0.107705	0.133065	0.161798	-0.200158	0.202584	Component of the mitochondrial TIM22 complex; involved in insertion of polytopic proteins into the inner membrane; may mediate assembly or stability of the complex
1471	1	YHR132C	ECM14	UPTAG0760	Deletion	-0.000805764	-0.0211942	-0.0201023	-0.0922135	0.254899	Putative metalloprotease with similarity to zinc carboxypeptidases; required for normal cell wall assembly
1473	1	YNL196C	YNL196C	UPTAG0665	Deletion	0.0399484	-0.0109553	-0.049908	0.151949	0.0390247	Sporulation-specific protein with a leucine zipper motif; subunit of the MIS complex which controls mRNA methylation during during the induction of sporulation
1475	1	YDR293C	SSD1	UPTAG0761	Deletion	-0.048999	-0.0893845	-0.159998	-0.0576308	-0.0373649	Translational repressor with a role in polar growth and wall integrity; regulated by Cbk1p phosphorylation to effect bud-specific translational control and localization of specific mRNAs; interacts with TOR pathway components; contains a functional N-terminal nuclear localization sequence and nucleocytoplasmic shuttling appears to be critical to Ssd1p function
1476	1	YLR023C	IZH3	UPTAG0282	Deletion	0.213266	0.168449	0.271313	0.169971	-0.216186	Membrane protein involved in zinc ion homeostasis; member of the four-protein IZH family, expression induced by zinc deficiency; deletion reduces sensitivity to elevated zinc and shortens lag phase, overexpression reduces Zap1p activity
1477	1	YOL003C	PFA4	UPTAG0666	Deletion	0.123183	0.0661562	0.170611	0.389392	-0.267958	Palmitoyltransferase with autoacylation activity; required for palmitoylation of amino acid permeases containing a C-terminal Phe-Trp-Cys site; required for modification of Chs3p; member of the DHHC family of putative palmitoyltransferases
1478	1	YGR239C	PEX21	UPTAG0378	Deletion	-0.0617137	-0.155879	0.0241498	-0.0072244	0.788607	Peroxin required for peroxisomal matrix protein targeting; acts on proteins containing the PTS2 targeting sequence; interacts with Pex7p; constitutively expressed; partially redundant with Pex18p; required for import of the Gpd1p-Pnc1p heterodimer in which only Gpd1p has a peroxisomal targeting signal; relative distribution to cytoplasmic foci increases upon DNA replication stress
1479	1	YKL096W	CWP1	UPTAG0762	Deletion	0.178336	0.172302	0.0940465	0.00924997	0.0673584	Cell wall mannoprotein that localizes to birth scars of daughter cells; linked to a beta-1,3- and beta-1,6-glucan heteropolymer through a phosphodiester bond; required for propionic acid resistance
1480	1	YOL002C	IZH2	UPTAG0283	Deletion	-0.0961597	-0.194908	-0.172891	0.177736	0.0245086	Plasma membrane receptor for plant antifungal osmotin; involved in zinc ion homeostasis, apoptosis; negatively regulates ZRT1 and other functionally divergent genes through CCCTC promoter motif (IzRE); modulates FET3 activity in iron-independent manner; affects gene expression by influencing balance of competition between Msn2p/Msn4p and Nrg1p/Nrg2p for binding to IzRE; transcription regulated by…
1481	1	YPL041C	YPL041C	UPTAG0667	Deletion	-0.454603	-0.262214	-0.440723	-0.101585	-0.123503	Protein that associates with mitochondrial ribosome; SWAT-GFP and mCherry fusion proteins localize to the mitochondria; involved in maintenance of telomere length
1482	1	YGL153W	PEX14	UPTAG0379	Deletion	-0.0679071	-0.142428	-0.0848455	-0.0565045	0.00273002	Central component of the peroxisomal importomer complex; peroxisomal protein import machinery docking complex component; interacts with both PTS1 (Pex5p) and PTS2 (Pex7p) peroxisomal matrix protein signal recognition factors and membrane receptor Pex13p
1483	1	YJL159W	HSP150	UPTAG0763	Deletion	0.0918942	0.0993227	0.0219986	0.196053	-0.255295	O-mannosylated heat shock protein; secreted and covalently attached to the cell wall via beta-1,3-glucan and disulfide bridges; required for cell wall stability; induced by heat shock, oxidative stress, and nitrogen limitation; HSP150 has a paralog, PIR3, that arose from the whole genome duplication
1484	1	YOL101C	IZH4	UPTAG0284	Deletion	0.22282	0.187172	0.23665	-0.0651957	-0.159084	Membrane protein involved in zinc ion homeostasis; member of the four-protein IZH family; expression induced by fatty acids and altered zinc levels; deletion reduces sensitivity to excess zinc; possible role in sterol metabolism; protein increases in abundance and relocalizes from nucleus to ER upon DNA replication stress; IZH4 has a paralog, IZH1, that arose from the whole genome duplication
1485	1	YPL077C	YPL077C	UPTAG0668	Deletion	0.102069	0.0751247	-0.014624	0.148447	-0.296339	Putative protein of unknown function; regulates PIS1 expression; mutant displays spore wall assembly defect in ether sensitivity screen; YPL077C is not an essential gene; YPL077C has a paralog, YBR197C, that arose from the whole genome duplication
1486	1	YAL055W	PEX22	UPTAG0380	Deletion	0.00344925	0.00345524	0.0476113	0.0389284	-0.0390639	Putative peroxisomal membrane protein; required for import of peroxisomal proteins; functionally complements a Pichia pastoris pex22 mutation
1487	1	YNL322C	KRE1	UPTAG0764	Deletion	-0.437389	-0.38156	0.261748	-0.332489	1.65873	Cell wall glycoprotein involved in beta-glucan assembly; serves as a K1 killer toxin membrane receptor
1488	1	YMR010W	YMR010W	UPTAG0285	Deletion	-0.121489	-0.251487	-0.0491234	-0.312101	0.294442	Protein involved in phospholipid flippase function; null allele suppresses growth and membrane trafficking defects associated with all flippase null alleles; proposed function as a phospholipid scramblase that reduces membrane asymmetry; PQ loop family member; localizes to the endosome and trans-Golgi network; non-essential gene
1489	1	YBR148W	YSW1	UPTAG0669	Deletion	0.175914	0.239432	0.273537	0.237318	-0.336089	Protein required for normal prospore membrane formation; interacts with Gip1p, which is the meiosis-specific regulatory subunit of the Glc7p protein phosphatase; expressed specifically in spores and localizes to the prospore membrane; YSW1 has a paralog, SPO21, that arose from the whole genome duplication
1490	1	YGR141W	VPS62	UPTAG0381	Deletion	0.127125	0.0828531	0.195389	-0.133727	0.0881972	Vacuolar protein sorting (VPS) protein; required for cytoplasm to vacuole targeting of proteins; VPS62 has a paralog, TDA6, that arose from the whole genome duplication
1491	1	YKL163W	PIR3	UPTAG0765	Deletion	0.125989	0.049103	0.0392813	0.0805607	0.0243126	O-glycosylated covalently-bound cell wall protein; required for cell wall stability; expression is cell cycle regulated, peaking in M/G1 and also subject to regulation by the cell integrity pathway; coding sequence contains length polymorphisms in different strains; PIR3 has a paralog, HSP150, that arose from the whole genome duplication
1492	1	YHR195W	NVJ1	UPTAG0286	Deletion	-0.0526409	0.043423	0.0630365	0.206106	0.028922	Nuclear envelope protein; anchored to the nuclear inner membrane, that interacts with the vacuolar membrane protein Vac8p to promote formation of nucleus-vacuole junctions during piecemeal microautophagy of the nucleus (PMN)
1493	1	YGL110C	CUE3	UPTAG0670	Deletion	0.0292094	0.161688	0.0854399	0.119927	-0.368568	Protein of unknown function; has a CUE domain that binds ubiquitin, which may facilitate intramolecular monoubiquitination
1494	1	YJR126C	VPS70	UPTAG0382	Deletion	-0.273515	-0.277547	-0.294054	-0.383904	0.933676	Protein of unknown function involved in vacuolar protein sorting; SWAT-GFP and mCherry fusion proteins localize to the endoplasmic reticulum
1496	1	YGL014W	PUF4	UPTAG0287	Deletion	0.236902	0.125539	0.416103	0.237038	0.045201	Member of the PUF protein family; PUF family is defined by the presence of Pumilio homology domains that confer RNA binding activity; preferentially binds mRNAs encoding nucleolar ribosomal RNA-processing factors
1497	1	YOR042W	CUE5	UPTAG0671	Deletion	-0.0761932	-0.177952	-0.215889	-0.125408	0.550051	Ubiquitin-binding protein; functions as ubiquitin-Atg8p adaptor in ubiquitin-dependent autophagy; serves as proteaphagy receptor for inactivated 26S proteasomes; contains CUE domain that binds ubiquitin, which may facilitate intramolecular monoubiquitination; CUE5 has a paralog, DON1, that arose from the whole genome duplication; human TOLLIP is a functional CUE-domain homolog, can complement yea…
1498	1	YMR004W	MVP1	UPTAG0383	Deletion	-0.0222429	-0.0534692	-0.175537	-0.125418	0.0215829	Protein required for sorting proteins to the vacuole; Mvp1p and Vps1p act in concert to promote membrane traffic to the vacuole; participates in transcription initiation and/or early elongation of specific genes; interacts with "foot domain" of RNA polymerase II; deletion results in abnormal CTD-Ser5 phosphorylation of RNA polymerase II at specific promoter regions; protein abundance increases in…
1499	1	YJL158C	CIS3	UPTAG0767	Deletion	0.0438034	0.226543	0.0391705	0.0761469	-0.0869646	Mannose-containing glycoprotein constituent of the cell wall; member of the PIR (proteins with internal repeats) family
1500	1	YPL037C	EGD1	UPTAG0288	Deletion	-0.0819979	0.00429665	0.0947436	0.190522	-0.139591	Subunit beta1 of the nascent polypeptide-associated complex (NAC); involved in protein targeting, associated with cytoplasmic ribosomes; enhances DNA binding of the Gal4p activator; homolog of human BTF3b; EGD1 has a paralog, BTT1, that arose from the whole genome duplication
1501	1	YAL053W	FLC2	UPTAG0672	Deletion	-0.293707	-0.344361	-0.311927	-0.227681	0.370388	Putative calcium channel involved in calcium release under hypotonic stress; required for uptake of FAD into endoplasmic reticulum; involved in cell wall maintenance; FLC2 has a paralog, YOR365C, that arose from the whole genome duplication
1502	1	YDR495C	VPS3	UPTAG0384	Deletion	0.289535	0.184595	0.364554	0.255604	-0.540357	Component of CORVET membrane tethering complex; cytoplasmic protein required for the sorting and processing of soluble vacuolar proteins, acidification of the vacuolar lumen, and assembly of the vacuolar H+-ATPase
1504	1	YOL151W	GRE2	UPTAG1045	Deletion	-0.303961	-0.357244	-0.313838	-0.167031	-0.246263	3-methylbutanal reductase and NADPH-dependent methylglyoxal reductase; stress induced (osmotic, ionic, oxidative, heat shock and heavy metals); regulated by the HOG pathway; restores resistance to glycolaldehyde by coupling reduction of glycolaldehyde to ethylene glycol and oxidation of NADPH to NADP+; protein abundance increases in response to DNA replication stress; methylglyoxal reductase (NAD…
1508	1	YER011W	TIR1	UPTAG1046	Deletion	0.134675	0.290801	0.220995	0.0480206	-0.411448	Cell wall mannoprotein; expression is downregulated at acidic pH and induced by cold shock and anaerobiosis; abundance is increased in cells cultured without shaking; member of the Srp1p/Tip1p family of serine-alanine-rich proteins
1512	1	YPL240C	HSP82	UPTAG1047	Deletion	0.0279286	0.0104435	0.0922107	-0.0599041	0.156212	Hsp90 chaperone; redundant in function with Hsc82p; required for pheromone signaling, negative regulation of Hsf1p; docks with Tom70p for mitochondrial preprotein delivery; promotes telomerase DNA binding, nucleotide addition; protein abundance increases in response to DNA replication stress; contains two acid-rich unstructured regions that promote solubility of chaperone-substrate complexes; HSP…
1520	1	YDR017C	KCS1	UPTAG1049	Deletion	NA	NA	NA	NA	NA	Inositol hexakisphosphate and inositol heptakisphosphate kinase; generation of high energy inositol pyrophosphates by Kcs1p is required for many processes such as vacuolar biogenesis, stress response, RNA polymerase I-mediated rRNA transcription and telomere maintenance; inositol hexakisphosphate is also known as IP6; inositol heptakisphosphate is also known as IP7
1524	1	YNL160W	YGP1	UPTAG1050	Deletion	0.0218045	0.0317637	-0.0398119	0.164519	-0.251146	Cell wall-related secretory glycoprotein; induced by nutrient deprivation-associated growth arrest and upon entry into stationary phase; may be involved in adaptation prior to stationary phase entry; YGP1 has a paralog, SPS100, that arose from the whole genome duplication
1528	1	YPL223C	GRE1	UPTAG1051	Deletion	-0.197381	-0.232052	-0.228141	-0.323992	0.4788	Hydrophilin essential in desiccation-rehydration process; stress induced (osmotic, ionic, oxidative, heat shock and heavy metals); regulated by the HOG pathway; GRE1 has a paralog, SIP18, that arose from the whole genome duplication
1532	1	YDR184C	ATC1	UPTAG1052	Deletion	-0.0152518	-0.108305	-0.135189	-0.404834	0.223011	Nuclear protein; possibly involved in regulation of cation stress responses and/or in the establishment of bipolar budding pattern; relative distribution to the nucleus decreases upon DNA replication stress
1536	1	YBR082C	UBC4	UPTAG1053	Deletion	-0.240901	-0.135633	0.0161345	-0.744189	0.885138	Ubiquitin-conjugating enzyme (E2); key E2 partner with Ubc1p for the anaphase-promoting complex (APC); mediates degradation of abnormal or excess proteins, including calmodulin and histone H3; regulates levels of DNA Polymerase-{alpha} to promote efficient and accurate DNA replication; interacts with many SCF ubiquitin protein ligases; component of the cellular stress response; UBC4 has a paralog…
1540	1	YDR171W	HSP42	UPTAG1054	Deletion	-0.0741804	0.0202979	0.0740932	0.0394926	0.116866	Small heat shock protein (sHSP) with chaperone activity; forms barrel-shaped oligomers that suppress unfolded protein aggregation; involved in cytoskeleton reorganization after heat shock; protein abundance increases and forms cytoplasmic foci in response to DNA replication stress
1544	1	YHL048W	COS8	UPTAG1055	Deletion	-0.0186307	0.0339913	0.399853	0.199683	0.220285	Endosomal protein involved in turnover of plasma membrane proteins; member of the DUP380 subfamily of conserved, often subtelomeric COS genes; required for the multivesicular vesicle body sorting pathway that internalizes plasma membrane proteins for degradation; Cos proteins provide ubiquitin in trans for nonubiquitinated cargo proteins
1552	2	YOL043C	NTG2	UPTAG0001	Deletion	0.2069	0.302218	0.263727	0.239193	-0.234975	DNA N-glycosylase and apurinic/apyrimidinic (AP) lyase; involved in base excision repair, localizes to the nucleus; sumoylated; NTG2 has a paralog, NTG1, that arose from the whole genome duplication
1553	2	YAL047C	SPC72	UPTAG0385	Deletion	0.157267	0.0665101	0.0101298	0.189769	0.0626708	Gamma-tubulin small complex (gamma-TuSC) receptor; recruits the gamma-TuSC complex to the cytoplasmic side of the SPB, connecting nuclear microtubules to the SPB; involved in astral microtubule formation, stabilization, and with Stu2p, anchoring astral MTs at the cytoplasmic face of the SPB, and regulating plus-end MT dynamics; regulated by Cdc5 kinase
1555	2	YHR111W	UBA4	UPTAG0481	Deletion	-0.293827	-0.349722	-0.34941	-0.290303	0.196543	E1-like protein that activates Urm1p before urmylation; also acts in thiolation of the wobble base of cytoplasmic tRNAs by adenylating and then thiolating Urm1p; receives sulfur from Tum1p
1557	2	YML124C	TUB3	UPTAG0386	Deletion	0.0119541	-0.00781085	0.0965184	0.0558877	0.0846345	Alpha-tubulin; associates with beta-tubulin (Tub2p) to form tubulin dimer, which polymerizes to form microtubules; expressed at lower level than Tub1p; TUB3 has a paralog, TUB1, that arose from the whole genome duplication
1558	2	YPR075C	OPY2	UPTAG0098	Deletion	0.0269087	-0.0310482	-0.0689605	-0.0795837	-0.022766	Integral membrane protein that acts as a membrane anchor for Ste50p; involved in the signaling branch of the high-osmolarity glycerol (HOG) pathway and as a regulator of the filamentous growth pathway; overproduction blocks cell cycle arrest in the presence of mating pheromone; relocalizes from vacuole to plasma membrane upon DNA replication stress
1559	2	YLR306W	UBC12	UPTAG0482	Deletion	0.0665379	0.188581	0.104467	0.224908	0.0937102	Enzyme that mediates the conjugation of Rub1p; a ubiquitin-like protein, to other proteins; related to E2 ubiquitin-conjugating enzymes
1560	2	YJL218W	YJL218W	UPTAG0003	Deletion	0.0327705	0.132405	0.118281	0.298141	-0.236597	Putative acetyltransferase; similar to bacterial galactoside O-acetyltransferases; induced by oleate in an OAF1/PIP2-dependent manner; promoter contains an oleate response element consensus sequence; non-essential gene
1561	2	YMR055C	BUB2	UPTAG0387	Deletion	0.0798975	-0.0190274	-0.157382	-0.12324	0.132116	Mitotic exit network regulator; forms GTPase-activating Bfa1p-Bub2p complex that binds Tem1p and spindle pole bodies, blocks cell cycle progression before anaphase in response to spindle and kinetochore damage
1562	2	YKL160W	ELF1	UPTAG0099	Deletion	-0.121442	-0.059051	-0.167685	-0.167158	0.153552	Transcription elongation factor with a conserved zinc finger domain; implicated in the maintenance of proper chromatin structure in actively transcribed regions; deletion inhibits Brome mosaic virus (BMV) gene expression
1564	2	YEL052W	AFG1	UPTAG0004	Deletion	0.0294786	-0.00977585	-0.0572016	-0.0235587	-0.0783026	Protein that may act as a chaperone for cytochrome c oxidase subunits; conserved protein; may act as a chaperone in the degradation of misfolded or unassembled cytochrome c oxidase subunits; localized to matrix face of the mitochondrial inner membrane; member of the AAA family but lacks a protease domain
1566	2	YPL089C	RLM1	UPTAG0100	Deletion	-0.0198201	0.275111	0.189064	0.222742	-0.241582	MADS-box transcription factor; component of the protein kinase C-mediated MAP kinase pathway involved in the maintenance of cell integrity; phosphorylated and activated by the MAP-kinase Slt2p; RLM1 has a paralog, SMP1, that arose from the whole genome duplication
1567	2	YEL012W	UBC8	UPTAG0484	Deletion	-0.104727	-0.0668408	-0.132135	-0.302465	0.0635722	Ubiquitin-conjugating enzyme that regulates gluconeogenesis; negatively regulates gluconeogenesis by mediating the glucose-induced ubiquitination of fructose-1,6-bisphosphatase (FBPase); cytoplasmic enzyme that catalyzes the ubiquitination of histones in vitro
1568	2	YPL074W	YTA6	UPTAG0005	Deletion	0.0166346	-0.19244	-0.0441022	-0.111668	0.015805	Putative ATPase of the CDC48/PAS1/SEC18 (AAA) family; localized to the cortex of mother cells but not to daughter cells; relocalizes from cytoplasm to plasma membrane foci upon DNA replication stress
1569	2	YDR517W	GRH1	UPTAG0389	Deletion	0.217174	0.23362	0.160228	0.24793	0.0783856	Acetylated cis-Golgi protein, homolog of human GRASP65; forms a complex with the coiled-coil protein Bug1p; required for unconventional protein secretion (UPS) of Acb1p in response to starvation; protein abundance increases in response to DNA replication stress
1571	2	YGR184C	UBR1	UPTAG0485	Deletion	0.444179	0.420831	0.416142	0.304925	-0.670942	E3 Ub-ligase (N-recognin); recognizes and ubiquitinates N-end rule pathway substrates in complex with Rad6p; Roq1p-bound form accelerates degradation of misfolded and native ER membrane and cytosolic proteins as part of the stress-induced homeostatically regulated protein degradation (SHRED) pathway; role in ER-associated protein degradation; modifies Cup9p to regulate peptide transport; mutation…
1572	2	YDR061W	YDR061W	UPTAG0006	Deletion	-0.195431	-0.053387	0.504984	0.100454	1.32001	Protein with similarity to ABC transporter family members; lacks predicted membrane-spanning regions; transcriptionally activated by Yrm1p along with genes involved in multidrug resistance
1574	2	YKL129C	MYO3	UPTAG0102	Deletion	-0.0153069	0.0701836	0.00675119	-0.103164	-0.075617	One of two type I myosins; localizes to actin cortical patches; deletion of MYO3 has little effect on growth, but myo3 myo5 double deletion causes severe defects in growth and actin cytoskeleton organization; MYO3 has a paralog, MYO5, that arose from the whole genome duplication
1575	2	YPR066W	UBA3	UPTAG0486	Deletion	0.0664392	-0.0628775	-7.28084e-06	0.0522219	-0.0939298	Protein that activates Rub1p (NEDD8) before neddylation; acts together with Ula1p; may play a role in protein degradation; GFP-fusion protein localizes to the cytoplasm in a punctate pattern
1578	2	YMR109W	MYO5	UPTAG0103	Deletion	-0.435376	-0.278737	-0.298682	-0.513831	-0.0798261	One of two type I myosin motors; contains proline-rich tail homology 2 (TH2) and SH3 domains; MYO5 deletion has little effect on growth, but myo3 myo5 double deletion causes severe defects in growth and actin cytoskeleton organization; MYO5 has a paralog, MYO3, that arose from the whole genome duplication
1579	2	YPL003W	ULA1	UPTAG0487	Deletion	-0.388276	-0.421919	-0.54213	-0.552353	0.1221	Protein that activates Rub1p (NEDD8) before neddylation; acts together with Uba3p; may play a role in protein degradation
1580	2	YJL084C	YJL084C	UPTAG0008	Deletion	-0.127413	0.108291	-0.0750239	-0.135602	-0.206404	Alpha arrestin; controls nutrient-mediated intracellular sorting of permease Gap1p; interacts with AP-1 subunit Apl4p; phosphorylated by Npr1p and also by cyclin-CDK complex Pcl7p-Pho85p; promotes endocytosis of plasma membrane proteins; ALY2 has a paralog, ALY1, that arose from the whole genome duplication
1582	2	YPR030W	CSR2	UPTAG0104	Deletion	0.0526833	0.0704459	-0.0297158	0.00139653	-0.254402	Nuclear ubiquitin protein ligase binding protein; may regulate utilization of nonfermentable carbon sources and endocytosis of plasma membrane proteins; overproduction suppresses chs5 spa2 lethality at high temp; ubiquitinated by Rsp5p, deubiquitinated by Ubp2p; CSR2 has a paralog, ECM21, that arose from the whole genome duplication
1583	2	YMR154C	RIM13	UPTAG0488	Deletion	-0.643197	-0.550183	-0.603849	-0.498299	0.524197	Calpain-like cysteine protease; involved in proteolytic activation of Rim101p in response to alkaline pH; localizes to punctate structures in alkaline conditions and in vps4 mutant; has similarity to A. nidulans palB
1584	2	YGR163W	GTR2	UPTAG0009	Deletion	-0.25256	0.0874096	0.196485	-0.490239	1.43311	Subunit of a TORC1-stimulating GTPase and the EGO/GSE complex; subunit of Gtr1-Gtr2, a GTPase that activates TORC1 in response to amino acid stimulation; negatively regulates the GTPase cycle of Gtr1p, a Ran/TC4 homolog; subunit of EGO, a vacuolar/endosomal membrane complex that regulates exit from rapamycin-induced growth arrest and endosome to plasma membrane sorting of Gap1p; activates transcr…
1586	2	YMR234W	RNH1	UPTAG0105	Deletion	0.0390218	0.111838	0.0393175	0.243293	0.147837	Ribonuclease H1; able to bind double-stranded RNAs and RNA-DNA hybrids; associates with RNAse polymerase I.
1587	2	YHR134W	WSS1	UPTAG0489	Deletion	-0.401103	-0.32832	-0.460934	-0.475229	0.0178165	SUMO-ligase and SUMO-targeted metalloprotease; involved in DNA repair; removes DNA-protein crosslinks at stalled replication forks during replication of damaged DNA; clears chromatin-bound sumoylated proteins; localizes to single spot on nuclear periphery of mother cells but not daughters; exhibits vacuolar localization upon genotoxic stress; activated by DNA binding; member of minigluzincins pro…
1588	2	YLR289W	GUF1	UPTAG0010	Deletion	-0.0124825	-0.101279	-0.023473	-0.324954	0.00106106	Mitochondrial matrix GTPase; associates with mitochondrial ribosomes; important for translation under temperature and nutrient stress; may have a role in translational fidelity; similar to bacterial LepA elongation factor
1589	2	YNL116W	DMA2	UPTAG0394	Deletion	-0.0653125	-0.0985939	-0.0873577	-0.126534	-0.0064051	Ubiquitin-protein ligase (E3); controls septin dynamics and spindle position checkpoint (SPOC) with ligase Dma1p by regulating recruitment of Elm1p to bud neck; regulates levels of eIF2 subunit Gcd11p, as well as abundance, localization, and ubiquitination of Cdk inhibitory kinase Swe1p; ortholog of human RNF8, similar to human Chfr; contains FHA and RING finger domains; DMA2 has a paralog, DMA1,…
1590	2	YJL042W	MHP1	UPTAG0106	Deletion	0.0281928	-0.0695923	-0.199198	0.0411782	0.12463	Microtubule-associated protein involved in microtubule organization; involved in assembly and stabilization of microtubules; overproduction results in cell cycle arrest at G2 phase; similar to Drosophila protein MAP and to mammalian MAP4 proteins
1591	2	YDR409W	SIZ1	UPTAG0490	Deletion	0.0293177	-0.139271	-0.0998893	0.217548	-0.352895	SUMO E3 ligase; promotes attachment of small ubiquitin-related modifier sumo (Smt3p) to primarily cytoplasmic proteins; regulates Rsp5p ubiquitin ligase activity and is in turn itself regulated by Rsp5p; required for sumoylation of septins and histone H3 variant Cse4p, a prerequisite for STUbL-mediated Ub-dependent degradation; localizes to the septin ring; acts as an adapter between E2, Ubc9p an…
1592	2	YDR291W	YDR291W	UPTAG0011	Deletion	-0.213914	-0.286924	-0.33521	-0.405116	0.223052	3'-5' DNA helicase that has DNA strand annealing activity; helicase activity is stimulated by fork structure and 3'-tail length of substrates; acts with Rad4p in nucleotide-excision repair; belongs to the widely conserved RecQ family of proteins which are involved in maintaining genomic integrity; similar to the human RecQ4p implicated in Rothmund-Thomson syndrome (RTS)
1595	2	YOR156C	NFI1	UPTAG0491	Deletion	-0.116299	-0.123005	-0.127237	-0.124971	-0.0919761	SUMO E3 ligase; catalyzes sumoylation of Yku70p/80p and Sir4p promoting telomere anchoring to the nuclear envelope and regulating telomerase activity; DNA-bound form catalyzes a DNA-damaged triggered sumoylation wave resulting in multisite modification of several DNA repair proteins, enhancing interactions between these proteins and accelerating repair; sumoylates Cse4p, a prerequisite for STUbL-…
1596	2	YFR038W	YFR038W	UPTAG0012	Deletion	-0.00531179	0.112036	0.225027	0.144587	-0.365282	Putative ATPase containing the DEAD/H helicase-related sequence motif; null mutant displays increased levels of spontaneous Rad52p foci; SWAT-GFP and mCherry fusion proteins localize to the nucleus
1600	2	YER164W	CHD1	UPTAG0769	Deletion	-0.0978045	-0.0288991	0.113538	0.148625	-0.110731	Chromatin remodeler that regulates various aspects of transcription; acts in in conjunction with Isw1b to regulate chromatin structure and maintain chromatin integrity during transcription elongation by RNAP II by preventing trans-histone exchange over coding regions; contains a chromo domain, a helicase domain and a DNA-binding domain; component of both the SAGA and SLIK complexes
1604	2	YPL129W	TAF14	UPTAG0770	Deletion	-0.364324	-0.217679	-0.408588	-0.141284	-0.0234314	Subunit of TFIID, TFIIF, INO80, SWI/SNF, and NuA3 complexes; involved in RNA polymerase II transcription initiation and in chromatin modification; contains a YEATS domain
1608	2	YJL127C	SPT10	UPTAG0771	Deletion	-0.045213	0.0326833	-0.125776	-0.229293	-0.0928061	Histone H3 acetylase with a role in transcriptional regulation; sequence-specific activator of histone genes, binds specifically and cooperatively to pairs of UAS elements in core histone promoters, functions at or near TATA box; involved in S phase-specific acetylation of H3K56 at histone promoters, which is required for recruitment of SWI/SNF nucleosome remodeling complex and subsequent transcr…
1610	2	YML113W	DAT1	UPTAG0867	Deletion	0.0387338	-0.0241742	-0.0210173	0.159035	-0.083827	DNA binding protein that recognizes oligo(dA).oligo(dT) tracts; Arg side chain in its N-terminal pentad Gly-Arg-Lys-Pro-Gly repeat is required for DNA-binding; relocalizes to the cytosol in response to hypoxia; not essential for viability
1612	2	YGL133W	ITC1	UPTAG0772	Deletion	-0.257833	-0.179673	-0.374073	-0.34822	-0.00147932	Subunit of ATP-dependent Isw2p-Itc1p chromatin remodeling complex; required for repression of a-specific genes, repression of early meiotic genes during mitotic growth, and repression of INO1; similar to mammalian Acf1p, the regulatory subunit of the mammalian ATP-utilizing chromatin assembly and modifying factor (ACF) complex; ITC1 has a paralog, YPL216W, that arose from the whole genome duplica…
1614	2	YER161C	SPT2	UPTAG0868	Deletion	-0.0349728	0.117294	0.163343	-0.126634	-0.285355	Protein involved in negative regulation of transcription; required for RNA polyadenylation; exhibits regulated interactions with both histones and SWI-SNF components; relocalizes to the cytosol in response to hypoxia; similar to mammalian HMG1 proteins
1616	2	YNL107W	YAF9	UPTAG0773	Deletion	-0.0480678	-0.0515317	-0.0253519	0.192652	0.206159	Subunit of NuA4 histone H4 acetyltransferase and SWR1 complexes; may function to antagonize silencing near telomeres; interacts directly with Swc4p; has homology to human leukemogenic protein AF9; contains a YEATS domain
1618	2	YDR443C	SSN2	UPTAG0869	Deletion	0.0424752	0.201699	0.124467	0.230017	0.107006	Subunit of the RNA polymerase II mediator complex; associates with core polymerase subunits to form the RNA polymerase II holoenzyme; required for stable association of Srb10p-Srb11p kinase; essential for transcriptional regulation
1622	2	YBR050C	REG2	UPTAG0870	Deletion	0.126247	0.0863912	0.236953	0.180545	0.216698	Regulatory subunit of the Glc7p type-1 protein phosphatase; involved with Reg1p, Glc7p, and Snf1p in regulation of glucose-repressible genes, also involved in glucose-induced proteolysis of maltose permease; REG2 has a paralog, REG1, that arose from the whole genome duplication
1624	2	YBR112C	CYC8	UPTAG0775	Deletion	0.0348427	-0.0804774	-0.119618	0.0167101	0.0416242	General transcriptional co-repressor; acts together with Tup1p; also acts as part of a transcriptional co-activator complex that recruits the SWI/SNF and SAGA complexes to promoters; can form the prion [OCT+]
1628	2	YDL076C	RXT3	UPTAG0776	Deletion	0.207068	0.0903793	0.206315	0.166316	-0.0800214	Component of the Rpd3L histone deacetylase complex; involved in histone deacetylation; protein abundance increases in response to DNA replication stress
1630	2	YNL167C	SKO1	UPTAG0872	Deletion	0.0600995	-0.0385882	-0.0542704	0.112749	-0.116796	Basic leucine zipper transcription factor of the ATF/CREB family; forms a complex with Tup1p and Cyc8p to both activate and repress transcription; cytosolic and nuclear protein involved in osmotic and oxidative stress responses
1632	2	YOL068C	HST1	UPTAG0777	Deletion	0.295541	0.319607	0.376375	0.0662076	0.0978107	NAD(+)-dependent histone deacetylase; essential subunit of the Sum1p/Rfm1p/Hst1p complex required for ORC-dependent silencing and meiotic repression; non-essential subunit of the Set3C deacetylase complex; involved in telomere maintenance; HST1 has a paralog, SIR2, that arose from the whole genome duplication
1634	2	YCR081W	SRB8	UPTAG0873	Deletion	0.622888	0.135383	0.450759	1.31405	0.0920734	Subunit of the RNA polymerase II mediator complex; associates with core polymerase subunits to form the RNA polymerase II holoenzyme; essential for transcriptional regulation; involved in glucose repression
1636	2	YOR279C	RFM1	UPTAG0778	Deletion	0.226584	0.253996	0.204238	0.221985	-0.0972051	Component of the Sum1p-Rfm1p-Hst1p complex; Rfm1p tethers the Hst1p histone deacetylase to the DNA-binding protein Sum1p; complex is involved in transcriptional repression of middle sporulation genes and in initiation of DNA replication
1638	2	YOR140W	SFL1	UPTAG0874	Deletion	-0.0269843	-0.158356	0.0699731	-0.0972413	-0.0240872	Transcriptional repressor and activator; involved in repression of flocculation-related genes, and activation of stress responsive genes; has direct role in INO1 transcriptional memory; negatively regulated by cAMP-dependent protein kinase A subunit Tpk2p; premature stop codon (C1430T, Q477-stop) in SK1 background is linked to the aggressively invasive phenotype of SK1 relative to BY4741 (S288C)
1642	2	YPR065W	ROX1	UPTAG0875	Deletion	-0.0264995	0.0576461	0.284669	0.000257052	-0.60392	Heme-dependent repressor of hypoxic genes; mediates aerobic transcriptional repression of hypoxia induced genes such as COX5b and CYC7; repressor function regulated through decreased promoter occupancy in response to oxidative stress; contains an HMG domain that is responsible for DNA bending activity; involved in the hyperosmotic stress resistance
1644	2	YLR285W	NNT1	UPTAG0780	Deletion	-0.0236662	0.045268	-0.126259	-0.112973	-0.0967435	S-adenosylmethionine-dependent methyltransferase; novel N-terminal protein methyltransferase that trimethylates the N-terminal glycine residue (G2) and also dimethylates lysine (K3) on elongation factor eEF1A (Tef1p/Tef2p); has a role in rDNA silencing and in lifespan determination
1648	2	YPR135W	CTF4	UPTAG0193	Deletion	-0.137031	-0.229289	-0.114773	-0.183758	0.424621	Chromatin-associated protein; required for sister chromatid cohesion; interacts with DNA polymerase alpha (Pol1p) and may link DNA synthesis to sister chromatid cohesion
1649	2	YML032C	RAD52	UPTAG0577	Deletion	-0.217221	-0.127814	-0.0963498	0.0258828	-0.173672	Protein that stimulates strand exchange; stimulates strand exchange by facilitating Rad51p binding to single-stranded DNA; anneals complementary single-stranded DNA; involved in the repair of double-strand breaks in DNA during vegetative growth and meiosis and UV induced sister chromatid recombination
1650	2	YIL073C	SPO22	UPTAG0289	Deletion	0.242446	0.248998	0.30888	0.458105	-0.118229	Meiosis-specific protein essential for chromosome synapsis; involved in completion of nuclear divisions during meiosis; induced early in meiosis
1651	2	YOR001W	RRP6	UPTAG0673	Deletion	-0.321605	-0.329228	-0.394579	-0.0383557	0.148484	Nuclear exosome exonuclease component; has 3'-5' exonuclease activity that is regulated by Lrp1p; involved in RNA processing, maturation, surveillance, degradation, tethering, and export; role in sn/snoRNAs precursor degradation; forms a stable heterodimer with Lrp1p; has similarity to E. coli RNase D and to human PM-Sc1 100 (EXOSC10); mutant displays reduced transcription elongation in the G-les…
1653	2	YLR150W	STM1	UPTAG0578	Deletion	-0.045521	-0.0823161	-0.0232147	0.0111252	0.130037	Protein required for optimal translation under nutrient stress; perturbs association of Yef3p with ribosomes; involved in TOR signaling; binds G4 quadruplex and purine motif triplex nucleic acid; helps maintain telomere structure; protein abundance increases in response to DNA replication stress; serves as a ribosome preservation factor both during quiescence and recovery
1654	2	YNL012W	SPO1	UPTAG0290	Deletion	0.095842	-0.0356046	0.0554446	-0.131147	0.0378676	Meiosis-specific prospore protein; required for meiotic spindle pole body duplication and separation; required to produce bending force necessary for proper prospore membrane assembly during sporulation; has similarity to phospholipase B
1656	2	YJL092W	HPR5	UPTAG0195	Deletion	0.116311	0.00745565	0.14654	-0.0966323	0.217797	DNA helicase and DNA-dependent ATPase; involved in DNA repair and checkpoint recovery, needed for proper timing of commitment to meiotic recombination and transition from Meiosis I to II; blocks trinucleotide repeat expansion; affects genome stability; disassembles Rad51p nucleoprotein filaments during meiotic recombination; stimulates activity of the Mus81p-Mms4p endonuclease, independently of S…
1658	2	YBL009W	ALK2	UPTAG0291	Deletion	-0.171217	-0.0485312	-0.238309	0.0461561	-0.280024	Protein kinase; along with its paralog, ALK1, required for proper spindle positioning and nuclear segregation following mitotic arrest, proper organization of cell polarity factors in mitosis, proper localization of formins and polarity factors, and survival in cells that activate spindle assembly checkpoint; phosphorylated in response to DNA damage; ALK2 has a paralog, ALK1, that arose from the …
1660	2	YKL114C	APN1	UPTAG0196	Deletion	-0.067539	0.0851158	0.232496	0.191947	0.0348882	Major apurinic/apyrimidinic endonuclease; 3'-repair diesterase; involved in repair of DNA damage by oxidation and alkylating agents; also functions as a 3'-5' exonuclease to repair 7,8-dihydro-8-oxodeoxyguanosine; genetically interacts with NTG1 to maintain mitochondrial genome integrity
1661	2	YNL153C	GIM3	UPTAG0580	Deletion	-0.00792373	0.052121	0.0743039	-0.196425	0.00447169	Subunit of the heterohexameric cochaperone prefoldin complex; prefoldin binds specifically to cytosolic chaperonin and transfers target proteins to it; prefoldin complex also localizes to chromatin of actively transcribed genes in the nucleus and facilitates transcriptional elongation
1662	2	YJR094C	IME1	UPTAG0292	Deletion	-0.148618	-0.0458624	-0.0289683	0.0460645	-0.0560156	Master regulator of meiosis that is active only during meiotic events; activates transcription of early meiotic genes through interaction with Ume6p; degraded by the 26S proteasome following phosphorylation by Ime2p; transcription is negatively regulated in cis by the IRT1 long noncoding antisense RNA
1663	2	YGL078C	DBP3	UPTAG0676	Deletion	-0.0859204	-0.113494	-0.305443	-0.211301	0.433681	RNA-Dependent ATPase, member of DExD/H-box family; involved in cleavage of site A3 within the ITS1 spacer during rRNA processing; not essential for growth, but deletion causes severe slow-growth phenotype
1664	2	YAL015C	NTG1	UPTAG0197	Deletion	0.190974	0.0455306	0.156456	-0.0551119	0.0569651	DNA N-glycosylase and apurinic/apyrimidinic (AP) lyase; involved in base excision repair; acts in both nucleus and mitochondrion; creates a double-strand break at mtDNA origins that stimulates replication in response to oxidative stress; required for maintaining mitochondrial genome integrity; NTG1 has a paralog, NTG2, that arose from the whole genome duplication
1666	2	YGR247W	CPD1	UPTAG0293	Deletion	-0.106352	-0.0402017	0.0360386	0.223713	-0.0740521	Cyclic nucleotide phosphodiesterase; hydrolyzes ADP-ribose 1'', 2''-cyclic phosphate to ADP-ribose 1''-phosphate; may have a role in tRNA splicing; no detectable phenotype is conferred by null mutation or by overexpression; protein abundance increases in response to DNA replication stress
1667	2	YKR024C	DBP7	UPTAG0677	Deletion	0.0289834	-0.0660427	-0.126405	0.155778	0.0656066	Putative ATP-dependent RNA helicase of the DEAD-box family; involved in ribosomal biogenesis; required at post-transcriptional step for efficient retrotransposition; essential for growth under anaerobic conditions
1668	2	YOR346W	REV1	UPTAG0198	Deletion	0.042605	0.0828799	0.110781	0.0585604	-0.0166572	Deoxycytidyl transferase; involved in repair of abasic sites and adducted guanines in damaged DNA by translesion synthesis (TLS); forms a complex with the subunits of DNA polymerase zeta, Rev3p and Rev7p; relocalizes from nucleus to cytoplasm upon DNA replication stress
1669	2	YML094W	GIM5	UPTAG0582	Deletion	-0.182242	-0.345137	-0.291547	-0.478705	0.206274	Subunit of the heterohexameric cochaperone prefoldin complex; prefoldin binds specifically to cytosolic chaperonin and transfers target proteins to it; prefoldin complex also localizes to chromatin of actively transcribed genes in the nucleus and facilitates transcriptional elongation
1670	2	YPR007C	REC8	UPTAG0294	Deletion	-0.0853172	-0.00254105	-0.145159	0.0677002	-0.0529329	Meiosis-specific component of the sister chromatid cohesion complex; alpha-kleisin family member that maintains cohesion between sister chromatids during meiosis I; maintains cohesion between centromeres of sister chromatids until meiosis II; independent of its role in sister chromatid cohesion, Rec8p promotes allelic collisions and prevents nonspecific chromosome interactions; homolog of S. pomb…
1671	2	YGL173C	KEM1	UPTAG0678	Deletion	-0.471524	-0.528608	-0.576747	-1.12183	0.172305	Evolutionarily-conserved 5'-3' exonuclease; component of cytoplasmic processing (P) bodies involved in mRNA decay; enters the nucleus and positively regulates transcription initiation and elongation; involved in microtubule-mediated processes, filamentous growth, ribosomal RNA maturation, and telomere maintenance; negative regulator of autophagy; activated by the scavenger decapping enzyme Dcs1p;…
1672	2	YDR386W	MUS81	UPTAG0199	Deletion	-0.062699	0.134768	-0.0358597	0.234864	-0.0621818	Subunit of structure-specific Mms4p-Mus81p endonuclease; cleaves branched DNA; involved in DNA repair, replication fork stability, and joint molecule formation/resolution during meiotic recombination; promotes template switching during break-induced replication (BIR), causing non-reciprocal translocations (NRTs); helix-hairpin-helix protein; phosphorylation of non-catalytic subunit Mms4p by Cdc28…
1673	2	YGR078C	PAC10	UPTAG0583	Deletion	-0.123339	-0.356635	-0.53507	-0.468416	0.255069	Part of the heteromeric co-chaperone GimC/prefoldin complex; complex promotes efficient protein folding
1674	2	YDR285W	ZIP1	UPTAG0295	Deletion	-0.100339	-0.0611986	0.0620428	0.195406	0.162138	Transverse filament protein of the synaptonemal complex; required for normal levels of meiotic recombination and pairing between homologous chromosome during meiosis; required for meiotic recombination between non-allelc sites; potential Cdc28p substrate
1675	2	YJL209W	CBP1	UPTAG0679	Deletion	0.403136	0.0723818	0.0777808	0.0147962	0.865147	Mitochondrial protein, regulator of COB mRNA stability and translation; interacts with the 5'-untranslated region of the COB mRNA; found in a complex at the inner membrane along with Pet309p; localizes to mitochondrial foci upon DNA replication stress
1676	2	YDR419W	RAD30	UPTAG0200	Deletion	-0.0166511	-0.012138	-0.0420016	-0.0164062	0.175635	DNA polymerase eta; involved in translesion synthesis during post-replication repair; catalyzes the synthesis of DNA opposite cyclobutane pyrimidine dimers and other lesions; involved in formation of post-replicative damage-induced genome-wide cohesion; may also have a role in protection against mitochondrial mutagenesis; mutations in human pol eta are responsible for XPV
1677	2	YHR200W	RPN10	UPTAG0584	Deletion	0.128548	-0.0106267	0.111939	-0.219407	0.0118665	Non-ATPase base subunit of the 19S RP of the 26S proteasome; N-terminus plays a role in maintaining the structural integrity of the regulatory particle (RP); binds selectively to polyubiquitin chains; homolog of the mammalian S5a protein
1678	2	YIL072W	HOP1	UPTAG0296	Deletion	0.0739921	0.0886718	0.112595	-0.176829	0.263932	Meiosis-specific protein required for chromosome synapsis; displays Red1p dependent localization to the unsynapsed axial-lateral elements of the synaptonemal complex; required for chiasma formation; in vitro, displays the ability to promote intra- and intermolecular synapsis between double-stranded DNA molecules and to fold DNA into rigid protein-DNA filaments
1679	2	YLR256W	HAP1	UPTAG0680	Deletion	-0.115359	-0.00257696	-0.056076	0.0750764	0.037641	Zinc finger transcription factor; involved in the complex regulation of gene expression in response to levels of heme and oxygen; localizes to the mitochondrion as well as to the nucleus; the S288C sequence differs from other strain backgrounds due to a Ty1 insertion in the carboxy terminus
1680	2	YHR081W	LRP1	UPTAG0201	Deletion	-0.215757	-0.254974	-0.372785	-0.041509	-0.0642819	Nuclear exosome-associated nucleic acid binding protein; involved in RNA processing, surveillance, degradation, tethering, and export; forms a stable heterodimer with Rrp6p and regulates its exonucleolytic activity; rapidly degraded by the proteasome in the absence of Rrp6p; homolog of mammalian nuclear matrix protein C1D involved in regulation of DNA repair and recombination
1682	2	YNL082W	PMS1	UPTAG0297	Deletion	0.11507	0.102374	0.139397	0.303712	-0.30013	ATP-binding protein required for mismatch repair; required for both mitosis and meiosis; functions as a heterodimer with Mlh1p; binds double- and single-stranded DNA via its N-terminal domain, similar to E. coli MutL
1684	2	YPR164W	MMS1	UPTAG0202	Deletion	-0.108635	-0.263736	-0.242757	-0.440176	-0.0164292	Subunit of E3 ubiquitin ligase complex involved in replication repair; stabilizes protein components of the replication fork such as the fork-pausing complex and leading strand polymerase, preventing fork collapse and promoting efficient recovery during replication stress; regulates Ty1 transposition; involved with Rtt101p in nonfunctional rRNA decay
1685	2	YLR097C	HRT3	UPTAG0586	Deletion	-0.105673	-0.0439852	-0.166258	-0.122493	-0.0703287	Putative SCF-ubiquitin ligase F-box protein; based on both genetic and physical interactions and sequence similarity; identified in association with Cdc53p, Skp1p and Ubi4 in large and small-scale studies
1686	2	YGL251C	HFM1	UPTAG0298	Deletion	-0.159908	-0.264661	-0.52097	-0.135907	0.946417	Meiosis specific DNA helicase; involved in the conversion of double-stranded breaks to later recombination intermediates and in crossover control; catalyzes the unwinding of Holliday junctions; has ssDNA and dsDNA stimulated ATPase activity
1687	2	YER047C	SAP1	UPTAG0682	Deletion	0.0218195	0.0249623	-0.0552043	-0.130786	-0.0704569	Putative ATPase of the AAA family; interacts with the Sin1p transcriptional repressor in the two-hybrid system
1688	2	YLR265C	NEJ1	UPTAG0203	Deletion	0.0340619	-0.00517853	0.0768599	-0.0849366	0.12313	Protein involved in regulation of nonhomologous end joining; interacts with DNA ligase IV components Dnl4p and Lif1p; repressed by MAT heterozygosity; regulates cellular distribution of Lif1p
1691	2	YFL052W	YFL052W	UPTAG0683	Deletion	0.138431	0.0652533	0.0417472	-0.00341349	0.0396548	Zinc cluster transcription factor that regulates respiratory growth; binds to promoters of genes involved in respiration, gluconeogenesis, and the glyoxylate shunt; required for normal carbon source utilization and stress response
1696	2	YIL149C	MLP2	UPTAG0961	Deletion	0.210287	0.0633789	-0.140352	-0.202376	0.259703	Myosin-like protein associated with the nuclear envelope; nuclear basket protein that connects the nuclear pore complex with the nuclear interior; involved in the Tel1p pathway that controls telomere length; MLP2 has a paralog, MLP1, that arose from the whole genome duplication
1698	2	YMR180C	CTL1	UPTAG1057	Deletion	-0.0674802	-0.0842401	-0.0960275	0.0956819	-0.0068643	RNA 5'-triphosphatase, localizes to both the nucleus and cytoplasm; CTL1 has a paralog, CET1, that arose from the whole genome duplication
1704	2	YGL241W	KAP114	UPTAG0963	Deletion	-0.127299	-0.00273554	-0.0675367	0.280511	-0.0425456	Karyopherin, responsible for nuclear import of specific proteins; cargoes include Spt15p, Sua7p, histones H2A and H2B, and Nap1p; amino terminus shows similarity to those of other importins, particularly Cse1p; localization is primarily nuclear; function is regulated by sumoylation; protein abundance increases in response to DNA replication stress
1706	2	YDR194C	MSS116	UPTAG1059	Deletion	-0.0966923	-0.0382012	-0.25002	-0.035501	0.0755183	Mitochondrial transcription elongation factor; DEAD-box protein; required for efficient splicing of mitochondrial Group I and II introns; non-polar RNA helicase that also facilities strand annealing; promotes RNA folding by stabilizing an early assembly intermediate
1710	2	YJL133W	MRS3	UPTAG1060	Deletion	0.0937954	0.172733	0.116721	0.0714362	-0.108589	Iron transporter, mediates Fe2+ transport across inner mito membrane; mitochondrial carrier family member; active under low-iron conditions; may transport other cations; MRS3 has a paralog, MRS4, that arose from the whole genome duplication
1712	2	YJR132W	NMD5	UPTAG0965	Deletion	0.0898355	0.203693	0.037438	0.111609	-0.138224	Karyopherin; a carrier protein involved in nuclear import of proteins; importin beta homolog
1714	2	YKR052C	MRS4	UPTAG1061	Deletion	0.0207679	0.152696	0.128378	0.0149868	-0.123939	Iron transporter of the mitochondrial carrier family; mediates Fe2+ transport across the inner mitochondrial membrane; active under low-iron conditions; may transport other cations; protein abundance increases in response to DNA replication stress; MRS4 has a paralog, MRS3, that arose from the whole genome duplication
1716	2	YJR074W	MOG1	UPTAG0966	Deletion	-0.151452	0.00390434	-0.256299	-0.548198	-0.00112461	Conserved nuclear protein that interacts with GTP-Gsp1p; stimulates nucleotide release from Gsp1p; involved in nuclear protein import; nucleotide release is inhibited by Yrb1p
1718	2	YMR285C	NGL2	UPTAG1062	Deletion	0.132835	0.23565	0.232337	0.0244307	0.182654	Protein involved in 5.8S rRNA processing; Ccr4p-like RNase required for correct 3'-end formation of 5.8S rRNA at site E; similar to Ngl1p; NGL2 has a paralog, NGL3, that arose from the whole genome duplication
1720	2	YPL125W	KAP120	UPTAG0967	Deletion	-0.358279	-0.4073	-0.697426	-0.773789	0.122176	Karyopherin responsible for the nuclear import of Rpf1p; Rpf1p is a ribosome maturation factor
1722	2	YLR293C	GSP1	UPTAG1063	Deletion	-0.512814	-0.693216	-0.895098	-0.763993	0.366588	Ran GTPase; GTP binding protein (mammalian Ranp homolog) involved in the maintenance of nuclear organization, RNA processing and transport; regulated by Srm1p, Rna1p, Yrb1p, Yrb2p, Yrp4p, Yrb30p, Cse1p and Kap95p; GSP1 has a paralog, GSP2, that arose from the whole genome duplication
1724	2	YBR017C	KAP104	UPTAG0968	Deletion	0.0697846	-0.00146344	0.0366058	0.114104	-0.27242	Transportin or cytosolic karyopherin beta 2; functions in the rg-nuclear localization signal-mediated nuclear import/reimport of mRNA-binding proteins Nab2p and Hrp1p; regulates asymmetric protein synthesis in daughter cells during mitosis
1726	2	YPL157W	TGS1	UPTAG1064	Deletion	-0.132572	-0.194325	-0.212308	-0.162668	0.165472	Trimethyl guanosine synthase, conserved nucleolar methyl transferase; converts the m(7)G cap structure of snRNAs, snoRNAs, and telomerase TLC1 RNA to m(2,2,7)G; also required for nucleolar assembly and splicing of meiotic pre-mRNAs; interacts with Swm2p, which may confer substrate specificity on Tgs1p
1728	2	YGL016W	KAP122	UPTAG0969	Deletion	0.0464073	-0.039913	-0.182953	-0.0210393	0.064724	Karyopherin beta; responsible for import of the Toa1p-Toa2p complex into the nucleus; binds to nucleoporins Nup1p and Nup2p; may play a role in regulation of pleiotropic drug resistance
1730	2	YPR057W	BRR1	UPTAG1065	Deletion	-0.0129635	-0.0140734	0.0178097	0.0668006	0.0994903	snRNP protein component of spliceosomal snRNPs; required for pre-mRNA splicing and snRNP biogenesis; in null mutant newly-synthesized snRNAs are destabilized and 3'-end processing is slowed
1732	2	YJR147W	HMS2	UPTAG0970	Deletion	-0.490156	-0.738409	-0.602821	-0.249344	0.233495	Protein with similarity to heat shock transcription factors; overexpression suppresses the pseudohyphal filamentation defect of a diploid mep1 mep2 homozygous null mutant; HMS2 has a paralog, SKN7, that arose from the whole genome duplication
1734	2	YIR005W	IST3	UPTAG1066	Deletion	-0.0247502	-0.0937456	-0.0944299	0.104118	0.555969	Component of the U2 snRNP; required for the first catalytic step of splicing and for spliceosomal assembly; interacts with Rds3p and is required for Mer1p-activated splicing; diploid mutants have a specific defect in MATa1 pre-mRNA splicing which leads to haploid gene expression in diploids
1736	2	YKL043W	PHD1	UPTAG0971	Deletion	0.401515	0.545515	0.588621	0.527242	-0.269366	Transcriptional activator that enhances pseudohyphal growth; physically interacts with the Tup1-Cyc8 complex and recruits Tup1p to its targets; regulates expression of FLO11, an adhesin required for pseudohyphal filament formation; similar to StuA, an A. nidulans developmental regulator; potential Cdc28p substrate; PHD1 has a paralog, SOK2, that arose from the whole genome duplication
1738	2	YHL027W	RIM101	UPTAG1067	Deletion	0.0672177	0.126069	0.00156038	0.20754	0.244578	Cys2His2 zinc-finger transcriptional repressor; involved in alkaline responsive gene repression as part of adaptation to alkaline conditions; involved in cell wall assembly; required for alkaline pH-stimulated haploid invasive growth and sporulation; activated by alkaline-dependent proteolytic processing which results in removal of the C-terminal tail; similar to A. nidulans PacC
1740	2	YIL010W	DOT5	UPTAG0972	Deletion	-0.146814	-0.00153206	0.0464707	-0.0910747	-0.0402482	Nuclear thiol peroxidase; functions as an alkyl-hydroperoxide reductase during post-diauxic growth
1744	2	YLR419W	YLR419W	UPTAG0013	Deletion	0.0595431	0.0693801	0.0458086	0.0962191	-0.178394	Putative helicase with limited sequence similarity to human Rb protein; the authentic, non-tagged protein is detected in highly purified mitochondria in high-throughput studies; YLR419W is not an essential gene
1745	2	YCL029C	BIK1	UPTAG0397	Deletion	-0.16628	-0.215721	-0.348527	-0.144212	0.0889762	Microtubule-associated protein; component of the interface between microtubules and kinetochore, involved in sister chromatid separation; essential in polyploid cells but not in haploid or diploid cells; ortholog of mammalian CLIP-170
1746	2	YMR106C	YKU80	UPTAG0109	Deletion	-0.0229125	0.186263	-0.008248	-0.105923	-0.0954415	Subunit of telomeric Ku complex (Yku70p-Yku80p); involved in telomere length maintenance, structure and telomere position effect; required for localization of telomerase ribonucleoprotein via interaction with TLC1 guide RNA; relocates to sites of double-strand cleavage to promote nonhomologous end joining during DSB repair; colocalizes with quiescent cell telomere hyperclusters
1747	2	YDR144C	MKC7	UPTAG0493	Deletion	-0.141884	-0.18579	-0.030906	0.0157961	0.214928	GPI-anchored aspartyl protease; member of the yapsin family of proteases involved in cell wall growth and maintenance; shares functions with Yap3p and Kex2p; MKC7 has a paralog, YPS1, that arose from the whole genome duplication
1748	2	YLR118C	YLR118C	UPTAG0014	Deletion	0.202139	0.229466	0.124061	-0.0596963	-0.129297	Acyl-protein thioesterase responsible for depalmitoylation of Gpa1p; green fluorescent protein (GFP)-fusion protein localizes to both the cytoplasm and nucleus and is induced in response to the DNA-damaging agent MMS
1749	2	YGL216W	KIP3	UPTAG0398	Deletion	-0.0139798	0.0189344	-0.0910116	0.140136	0.00524537	Kinesin-related antiparallel sliding motor protein; involved in mitotic spindle positioning; sliding activity promotes bipolar spindle assembly and maintenance of genome stability; inhibits spindle elongation, destabilizing late anaphase spindle microtubules that polymerize beyond the midzone
1751	2	YKL185W	ASH1	UPTAG0494	Deletion	0.113965	0.0789988	0.0698642	0.575851	-0.298832	Component of the Rpd3L histone deacetylase complex; zinc-finger inhibitor of HO transcription; mRNA is localized and translated in the distal tip of anaphase cells, resulting in accumulation of Ash1p in daughter cell nuclei and inhibition of HO expression; potential Cdc28p substrate
1752	2	YJR107W	YJR107W	UPTAG0015	Deletion	-0.321769	-0.134943	-0.131927	-0.663275	0.146008	Putative lipase
1753	2	YJR091C	JSN1	UPTAG0399	Deletion	0.23611	0.422429	0.466614	0.556372	-0.299987	Member of the Puf family of RNA-binding proteins; interacts with mRNAs encoding membrane-associated proteins; involved in localizing the Arp2/3 complex to mitochondria; overexpression causes increased sensitivity to benomyl; JSN1 has a paralog, PUF2, that arose from the whole genome duplication
1754	2	YNL097C	PHO23	UPTAG0111	Deletion	0.220866	0.239711	0.261633	0.486798	0.0297639	Component of the Rpd3L histone deacetylase complex; involved in transcriptional regulation of PHO5; affects termination of snoRNAs and cryptic unstable transcripts (CUTs); C-terminus shares significant sequence identity with the human candidate tumor suppressor p33-ING1 and its isoform ING3
1755	2	YIL131C	FKH1	UPTAG0495	Deletion	-0.250398	-0.256561	-0.332965	-0.101086	-0.0156907	Forkhead family transcription factor; rate-limiting replication origin activator; evolutionarily conserved lifespan regulator; binds multiple chromosomal elements with distinct specificities, cell cycle dynamics; regulates transcription elongation, chromatin silencing at mating loci, expression of G2/M phase genes; facilitates clustering, activation of early-firing replication origins; binds HML …
1756	2	YFL061W	YFL061W	UPTAG0016	Deletion	-0.389062	-0.329236	-0.468355	-0.253288	-0.213338	Cyanamide hydratase that detoxifies cyanamide; member of the HD domain metalloprotein superfamily; expression is induced over 100-fold by cyanamide and by SN2-type DNA alkylating agents such as MMS and DMA; induction decreased in rad6 and rad18 mutants; gene and protein are identical to DDI3 and Ddi3p
1757	2	YIL040W	APQ12	UPTAG0400	Deletion	-0.0401822	0.0969585	-0.0272744	0.14757	0.127573	Nuclear envelope/ER integral membrane protein; interacts and functions with Brr6p and Brl1p in lipid homeostasis; mutants are defective in nuclear pore complex biogenesis, nuclear envelope morphology, mRNA export from the nucleus and are sensitive to sterol biosynthesis inhibitors and membrane fluidizing agents; exhibits synthetic lethal genetic interactions with genes involved in lipid metabolism
1758	2	YBR245C	ISW1	UPTAG0112	Deletion	0.140615	0.0273284	0.235467	0.337403	-0.156126	ATPase subunit of imitation-switch (ISWI) class chromatin remodelers; with Ioc3p forms Isw1a complex involved in repression of transcription initiation; with Ioc2p and Ioc4p forms Isw1b complex involved in regulation of transcription elongation; Isw1b recruited to ORFs by H3K36 methylation and acts with Chd1p to prevent trans-histone exchange over coding regions; Isw1p import into nucleus depends…
1759	2	YNL068C	FKH2	UPTAG0496	Deletion	-0.0141031	-0.209611	-0.396928	-0.409584	-0.00996357	Forkhead family transcription factor; rate-limiting activator of replication origins; evolutionarily conserved regulator of lifespan; binds multiple chromosomal elements with distinct specificities, cell cycle dynamics; positively regulates transcriptional elongation; facilitates clustering, activation of early-firing replication origins; negative role in chromatin silencing at HML and HMR; major…
1760	2	YPL189W	GUP2	UPTAG0017	Deletion	-0.334297	-0.343123	-0.350626	-0.361165	-0.173221	Probable membrane protein; possible role in proton symport of glycerol; member of the MBOAT family of putative membrane-bound O-acyltransferases; homolog of the mammalian Hedgehog pathway modulator HHAT; GUP2 has a paralog, GUP1, that arose from the whole genome duplication
1761	2	YDR139C	RUB1	UPTAG0401	Deletion	0.00839108	-0.140676	-0.175476	-0.382836	0.105687	Ubiquitin-like protein with similarity to mammalian NEDD8; conjugation (neddylation) substrates include the cullins Cdc53p, Rtt101p, and Cul3p; activated by Ula1p and Uba3p (E1 enzyme pair); conjugation mediated by Ubc12p (E2 enzyme)
1762	2	YGR056W	RSC1	UPTAG0113	Deletion	0.117535	0.0921195	0.0925113	0.191745	0.0589703	Component of the RSC chromatin remodeling complex; required for expression of mid-late sporulation-specific genes; contains two essential bromodomains, a bromo-adjacent homology (BAH) domain, and an AT hook; RSC1 has a paralog, RSC2, that arose from the whole genome duplication
1763	2	YLL017W	YLL017W	UPTAG0497	Deletion	-0.0559746	-0.202775	-0.216568	-0.263271	-0.0577459	Non-essential Ras guanine nucleotide exchange factor (GEF); localized to the membrane; expressed in poor nutrient conditions and on nonfermentable carbon sources; contains a stop codon in S288C, full-length gene includes YLL016W; SDC25 has a paralog, CDC25, that arose from the whole genome duplication
1764	2	YJR138W	IML1	UPTAG0018	Deletion	-0.0316962	0.0896546	-0.00208012	0.453772	-0.124663	GTPase-activating protein (GAP) subunit of the Iml1p/SEACIT complex; SEACIT (Iml1p-Npr2p-Npr3p) is a subcomplex of the SEA complex, a coatomer-related complex that associates dynamically with the vacuole; Iml1p functions in the SEACIT complex as a GAP for the Rag family GTPase Gtr1p (EGOC subunit), resulting in the inhibition of TORC1 signaling in response to amino acid deprivation; the Iml1p/SEA…
1765	2	YDR289C	RTT103	UPTAG0402	Deletion	0.00561723	0.0253916	0.115385	-0.106439	-0.104368	Protein involved in transcription termination by RNA polymerase II; interacts with exonuclease Rat1p and Rai1p; has an RPR domain (carboxy-terminal domain interacting domain); also involved in regulation of Ty1 transposition
1766	2	YFR013W	IOC3	UPTAG0114	Deletion	0.248449	0.219807	0.0390504	0.20399	-0.063856	Subunit of the Isw1a complex; Isw1a has nucleosome-stimulated ATPase activity and represses transcription initiation by specific positioning of a promoter proximal dinucleosome; promotes nucleosome shifts in the 5 prime direction; IOC3 has a paralog, ESC8, that arose from the whole genome duplication
1767	2	YOR101W	RAS1	UPTAG0498	Deletion	-0.207432	-0.184677	-0.328976	-0.197964	-0.182585	GTPase involved in G-protein signaling in adenylate cyclase activation; plays a role in cell proliferation; localized to the plasma membrane; homolog of mammalian RAS proto-oncogenes; relative distribution to the nucleus increases upon DNA replication stress; RAS1 has a paralog, RAS2, that arose from the whole genome duplication
1768	2	YPL024W	RMI1	UPTAG0019	Deletion	-0.384758	-0.353303	-0.448669	-0.408559	0.0726268	Subunit of the RecQ (Sgs1p) - Topo III (Top3p) complex; stimulates superhelical relaxing, DNA catenation/decatenation and ssDNA binding activities of Top3p; involved in response to DNA damage; functions in S phase-mediated cohesion establishment via a pathway involving the Ctf18-RFC complex and Mrc1p; stimulates Top3p DNA catenation/decatenation activity; null mutants display increased rates of r…
1771	2	YOL110W	SHR5	UPTAG0499	Deletion	-0.201026	-0.178229	-0.222427	-0.0802169	-0.118109	Palmitoyltransferase subunit; this complex adds a palmitoyl lipid moiety to heterolipidated substrates such as Ras1p and Ras2p through a thioester linkage; palmitoylation is required for Ras2p membrane localization; Palmitoyltransferase is composed of Shr5p and Erf2
1772	2	YDR383C	NKP1	UPTAG0020	Deletion	-0.0658297	0.0396423	0.131457	0.0221979	-0.0416545	Central kinetochore protein and subunit of the Ctf19 complex; mutants have elevated rates of chromosome loss; orthologous to fission yeast kinetochore protein fta4
1776	2	YLR315W	NKP2	UPTAG0021	Deletion	-0.368476	-0.0435969	-0.367245	-0.397154	-0.203953	Central kinetochore protein and subunit of the Ctf19 complex; mutants have elevated rates of chromosome loss; orthologous to fission yeast kinetochore protein cnl2
1777	2	YLL002W	RTT109	UPTAG0405	Deletion	-0.0643622	-0.174326	-0.0892755	0.262915	-0.274848	Histone acetyltransferase; critical for cell survival in presence of DNA damage during S phase, required for recovery after DSB repair; acetylates H3K56, H3K9; H3K56 acetylation activity required for expression homeostasis, buffering of mRNA synthesis rate against changes in gene dosage during S phase; involved in non-homologous end joining and regulation of Ty1 transposition; prevents hyper-ampl…
1778	2	YLR357W	RSC2	UPTAG0117	Deletion	NA	-0.472672	-0.728512	NA	0.100111	Component of the RSC chromatin remodeling complex; required for expression of mid-late sporulation-specific genes; involved in telomere maintenance; RSC2 has a paralog, RSC1, that arose from the whole genome duplication
1779	2	YMR100W	MUB1	UPTAG0501	Deletion	-0.239093	-0.275803	-0.0986608	-0.10108	-0.0699423	MYND domain-containing protein; component of the Mub1p-Ubr2p-Rad6p ubiquitin ligase complex, required for ubiquitination and degradation of Rpn4p; interacts with Ubr2p (E3) and indirectly with Rad6p (E2); short-lived protein degraded in a Ubr2p/Rad6p dependent manner; proposed to function as both a partner and substrate of the Ubr2p/Rad6p ubiquitin ligase; similar to the A. nidulans samB gene
1780	2	YBR233W	PBP2	UPTAG0022	Deletion	-0.0777181	0.0060638	-0.0136197	-0.0395443	0.175054	RNA binding protein; has similarity to mammalian heterogeneous nuclear RNP K protein, involved in the regulation of telomere position effect and telomere length; relative distribution to the nucleus increases upon DNA replication stress
1781	2	YBR158W	AMN1	UPTAG0406	Deletion	0.0398822	0.103975	0.259588	0.0829732	0.216823	Protein required for daughter cell separation; multiple mitotic checkpoints, and chromosome stability; contains 12 degenerate leucine-rich repeat motifs; expression is induced by the Mitotic Exit Network (MEN)
1782	2	YOL017W	ESC8	UPTAG0118	Deletion	0.171819	0.139108	0.177034	0.16634	-0.154701	Protein involved in telomeric and mating-type locus silencing; interacts with Sir2p and also interacts with Gal11p, which is a component of the RNA pol II mediator complex; ESC8 has a paralog, IOC3, that arose from the whole genome duplication
1783	2	YDL056W	MBP1	UPTAG0502	Deletion	0.0891568	0.16974	0.107676	-0.106272	-0.177061	Transcription factor; involved in regulation of cell cycle progression from G1 to S phase, forms a complex with Swi6p that binds to MluI cell cycle box regulatory element in promoters of DNA synthesis genes
1784	2	YFR023W	PES4	UPTAG0023	Deletion	-0.241548	-0.282344	-0.444407	-0.101846	-0.0841662	Poly(A) binding protein, suppressor of DNA polymerase epsilon mutation; PES4 has a paralog, MIP6, that arose from the whole genome duplication
1785	2	YDR255C	RMD5	UPTAG0407	Deletion	0.0974529	0.135659	0.0736823	0.142969	-0.105762	Component of GID Complex that confers ubiquitin ligase (U3) activity; necessary for polyubiquitination and degradation of the gluconeogenic enzyme fructose-1,6-bisphosphatase; forms dimer with Fyv10p that is then recruited to GID Complex by Gid8p; also required for sporulation; conserved protein that has a degenerate RING finger domain
1786	2	YDR181C	SAS4	UPTAG0119	Deletion	0.145373	0.172767	0.136917	0.0646572	0.504862	Subunit of the SAS complex (Sas2p, Sas4p, Sas5p); acetylates free histones and nucleosomes and regulates transcriptional silencing; required for the HAT activity of Sas2p
1788	2	YOR104W	PIN2	UPTAG0024	Deletion	-0.223072	0.101782	0.242074	0.0105095	-0.335201	Exomer-dependent cargo protein; induces appearance of [PIN+] prion when overproduced; prion-like domain serves as a retention signal in the trans-Golgi network; predicted to be palmitoylated
1789	2	YIL017C	VID28	UPTAG0408	Deletion	0.0634864	0.175473	0.0719264	-0.0474126	0.150354	GID Complex subunit, serves as adaptor for regulatory subunit Vid24p; protein involved in proteasome-dependent catabolite degradation of fructose-1,6-bisphosphatase (FBPase); localized to the nucleus and the cytoplasm
1790	2	YOR213C	SAS5	UPTAG0120	Deletion	0.406382	0.367807	0.264481	0.417677	-0.376673	Subunit of the SAS complex (Sas2p, Sas4p, Sas5p); acetylates free histones and nucleosomes and regulates transcriptional silencing; stimulates Sas2p HAT activity
1792	2	YDR363W	ESC2	UPTAG0781	Deletion	-0.142032	-0.440301	-0.715892	-0.651686	0.36684	Sumo-like domain protein; prevents accumulation of toxic intermediates during replication-associated recombinational repair; roles in silencing, lifespan, chromatid cohesion and the intra-S-phase DNA damage checkpoint; RENi family member
1794	2	YER028C	MIG3	UPTAG0877	Deletion	0.132434	0.167443	0.165089	0.162423	-0.134115	Transcriptional regulator; partially nonfunctional in S288C strains but has a major role in catabolite repression and ethanol response in some other strains; involved in response to toxic agents; phosphorylation by Snf1p or the Mec1p pathway inactivates Mig3p, allowing induction of damage response genesenvironment
1796	2	YDL197C	ASF2	UPTAG0782	Deletion	-0.128367	-0.180103	-0.0822686	-0.0729261	0.0338066	Anti-silencing protein; causes derepression of silent loci when overexpressed
1800	2	YKR101W	SIR1	UPTAG0783	Deletion	-0.253714	-0.140234	-0.136973	-0.106783	-0.138427	Protein involved in silencing at mating-type loci HML and HMR; recruitment to silent chromatin requires interactions with Orc1p and with Sir4p, through a common Sir1p domain; binds to centromeric chromatin
1802	2	YJL110C	GZF3	UPTAG0879	Deletion	0.0766574	0.0707043	0.121583	-0.104344	0.0850394	GATA zinc finger protein; negatively regulates nitrogen catabolic gene expression by competing with Gat1p for GATA site binding; function requires a repressive carbon source; dimerizes with Dal80p and binds to Tor1p; GZF3 has a paralog, DAL80, that arose from the whole genome duplication
1804	2	YMR127C	SAS2	UPTAG0784	Deletion	0.0711333	-0.170676	-0.0684696	-0.170544	-0.0229537	Histone acetyltransferase (HAT) catalytic subunit of the SAS complex; acetylates free histones and nucleosomes and regulates transcriptional silencing; member of the MYSTacetyltransferase family; other members are Sas4p and Sas5p
1806	2	YDR005C	MAF1	UPTAG0880	Deletion	0.0250943	0.101879	0.143353	0.285315	-0.0988554	Highly conserved negative regulator of RNA polymerase III; involved in tRNA processing and stability; inhibits tRNA degradation via rapid tRNA decay (RTD) pathway; binds N-terminal domain of Rpc160p subunit of Pol III to prevent closed-complex formation; regulated by phosphorylation mediated by TORC1, protein kinase A, Sch9p, casein kinase 2; localizes to cytoplasm during vegetative growth and tr…
1808	2	YLL022C	HIF1	UPTAG0785	Deletion	0.0952633	0.120455	0.0918956	0.322252	-0.209685	Non-essential component of the HAT-B histone acetyltransferase complex; localized to the nucleus; has a role in telomeric silencing; other members are Hat1p and Hat2p
1812	2	YPL015C	HST2	UPTAG0786	Deletion	0.115132	0.127913	0.151037	0.290961	-0.212551	Cytoplasmic NAD(+)-dependent protein deacetylase; deacetylation targets are primarily cytoplasmic proteins; member of the silencing information regulator 2 (Sir2) family of NAD(+)-dependent protein deacetylases; modulates nucleolar (rDNA) and telomeric silencing; possesses NAD(+)-dependent histone deacetylase activity in vitro; contains a nuclear export signal (NES); function regulated by its nuc…
1814	2	YDR207C	UME6	UPTAG0882	Deletion	-0.118714	-0.133861	-0.0375134	-0.176611	0.259225	Rpd3L histone deacetylase complex subunit; key transcriptional regulator of early meiotic genes; involved in chromatin remodeling and transcriptional repression via DNA looping; binds URS1 upstream regulatory sequence, represses transcription by recruiting conserved histone deacetylase Rpd3p (through co-repressor Sin3p) and chromatin-remodeling factor Isw2p; couples metabolic responses to nutriti…
1816	2	YDR191W	HST4	UPTAG0787	Deletion	0.117404	-0.0428077	-0.00145283	-0.0286993	0.21284	NAD(+)-dependent protein deacetylase; deacetylation targets are primarily mitochondrial proteins; involved along with Hst3p in silencing at telomeres, cell cycle progression, radiation resistance, genomic stability and short-chain fatty acid metabolism; accumulates in mitochondria in response to biotin starvation and may link biotin metabolism with energy homeostasis; member of the Sir2 family an…
1818	2	YML029W	USA1	UPTAG0883	Deletion	-0.140412	-0.0499256	-0.325734	-0.402546	-0.11396	Scaffold subunit of the Hrd1p ubiquitin ligase; also promotes ligase oligomerization; involved in ER-associated protein degradation (ERAD); interacts with the U1 snRNP-specific protein, Snp1p
1820	2	YOR025W	HST3	UPTAG0788	Deletion	0.192843	0.191203	-0.00173435	-0.00322226	-0.0288092	Member of the Sir2 family of NAD(+)-dependent protein deacetylases; involved along with Hst4p in telomeric silencing, cell cycle progression, radiation resistance, genomic stability and short-chain fatty acid metabolism
1826	2	YPR101W	SNT309	UPTAG0885	Deletion	-0.0368765	0.0470203	-0.0627838	0.333296	0.196461	Member of the NineTeen Complex (NTC); this complex contains Prp19p and stabilizes U6 snRNA in catalytic forms of the spliceosome containing U2, U5, and U6 snRNAs; interacts physically and genetically with Prp19p
1828	2	YBL052C	SAS3	UPTAG0790	Deletion	0.0714203	-0.080171	-0.110131	-0.144834	-0.0831801	Histone acetyltransferase catalytic subunit of NuA3 complex; acetylates histone H3, involved in transcriptional silencing; homolog of the mammalian MOZ proto-oncogene; mutant has aneuploidy tolerance; sas3gcn5 double mutation is lethal
1830	2	YMR125W	STO1	UPTAG0886	Deletion	0.148361	0.126893	0.0167363	0.0414704	-0.290521	Large subunit of the nuclear mRNA cap-binding protein complex; interacts with Npl3p to carry nuclear poly(A)+ mRNA to cytoplasm; also involved in nuclear mRNA degradation and telomere maintenance; orthologous to mammalian CBP80
1832	2	YNL330C	RPD3	UPTAG0791	Deletion	0.84865	0.810287	1.3334	1.72704	-0.220526	Histone deacetylase, component of both the Rpd3S and Rpd3L complexes; regulates transcription, silencing, autophagy and other processes by influencing chromatin remodeling; forms at least two different complexes which have distinct functions and members; Rpd3(L) recruitment to the subtelomeric region is regulated by interaction with the arginine methyltransferase, Hmt1p
1836	2	YMR263W	SAP30	UPTAG0792	Deletion	0.173542	0.129635	0.421414	0.912846	0.0353368	Component of Rpd3L histone deacetylase complex; involved in silencing at telomeres, rDNA, and silent mating-type loci; involved in telomere maintenance
1838	2	YBR119W	MUD1	UPTAG0888	Deletion	0.190687	0.374379	0.325473	0.214246	0.368986	U1 snRNP A protein; homolog of human U1-A; involved in nuclear mRNA splicing
1840	2	YGL127C	SOH1	UPTAG0205	Deletion	0.0908798	-0.0592528	-0.0497861	0.604963	0.842479	Subunit of the RNA polymerase II mediator complex; associates with core polymerase subunits to form the RNA polymerase II holoenzyme; involved in telomere maintenance; conserved with other metazoan MED31 subunits
1841	2	YLR102C	APC9	UPTAG0589	Deletion	-0.0303742	0.0468697	-0.0640241	-0.276788	-0.0265634	Subunit of the Anaphase-Promoting Complex/Cyclosome (APC/C); APC/C is a ubiquitin-protein ligase required for degradation of anaphase inhibitors, including mitotic cyclins, during the metaphase/anaphase transition
1842	2	YPR141C	KAR3	UPTAG0301	Deletion	-0.152383	-0.0659409	-0.179028	-0.203479	-0.150668	Minus-end-directed microtubule motor; functions in mitosis and meiosis, localizes to the spindle pole body and localization is dependent on functional Cik1p, required for nuclear fusion during mating; potential Cdc28p substrate
1843	2	YMR019W	STB4	UPTAG0685	Deletion	-0.588786	-0.399774	-0.67086	-0.847514	1.26587	Putative transcription factor; contains a Zn(II)2Cys6 zinc finger domain characteristic of DNA-binding proteins; computational analysis suggests a role in regulation of expression of genes encoding transporters; binds Sin3p in a two-hybrid assay;
1844	2	YDR079C-A	TFB5	UPTAG0206	Deletion	-0.222503	-0.173287	-0.10465	-0.207527	0.165156	Component of RNA polymerase II general transcription factor TFIIH; involved in transcription initiation and in nucleotide-excision repair; relocalizes to the cytosol in response to hypoxia; homolog of Chlamydomonas reinhardtii REX1-S protein involved in DNA repair
1845	2	YFR036W	CDC26	UPTAG0590	Deletion	-0.0584998	0.202476	0.291021	0.163934	-0.182879	Subunit of the Anaphase-Promoting Complex/Cyclosome (APC/C); which is a ubiquitin-protein ligase required for degradation of anaphase inhibitors, including mitotic cyclins, during the metaphase/anaphase transition; relocalizes to the cytosol in response to hypoxia
1846	2	YFR046C	CNN1	UPTAG0302	Deletion	-0.10823	-0.0618035	0.0120524	0.0482929	0.0502183	Kinetochore protein; associated with the essential kinetochore proteins Nnf1p and Spc24p; phosphorylated by Clb5-Cdk1, Mps1p, Ipl1p and to a lesser extent by Clb2-Cdk1; localizes to the lower region of the Ndc80 complex during anaphase and regulates KMN activity by inhibiting the Mtw1 and Spc105 complexes from binding to the Ndc80 complex; similar to metazoan CENP-T
1847	2	YOL042W	NGL1	UPTAG0686	Deletion	0.117673	0.0524616	0.116898	0.0778103	0.198626	Putative endonuclease; has a domain similar to a magnesium-dependent endonuclease motif in mRNA deadenylase Ccr4p; the authentic, non-tagged protein is detected in highly purified mitochondria in high-throughput studies
1848	2	YKL025C	PAN3	UPTAG0207	Deletion	0.104379	0.160733	0.0880537	0.0733092	-0.0468488	Essential subunit of the Pan2p-Pan3p poly(A)-ribonuclease complex; poly (A) mRNA binding subunit which recruits mRNA to the complex; the Pan2p-Pan3p complex controls poly(A) tail length and regulates the stoichiometry and activity of postreplication repair complexes
1850	2	YPL194W	DDC1	UPTAG0303	Deletion	0.128569	-0.00428361	-0.0544573	0.200338	-0.103481	DNA damage checkpoint protein; part of a PCNA-like complex required for DNA damage response, required for pachytene checkpoint to inhibit cell cycle in response to unrepaired recombination intermediates; potential Cdc28p substrate; forms nuclear foci upon DNA replication stress
1851	2	YNR073C	YNR073C	UPTAG0687	Deletion	0.0192587	0.0445259	-0.0526741	-0.073409	0.098568	Mannitol dehydrogenase; MAN2 has a paralog, DSF1, that arose from a segmental duplication
1852	2	YDR217C	RAD9	UPTAG0208	Deletion	-0.00718051	-0.0108609	-0.0393339	0.125128	0.282231	DNA damage-dependent checkpoint protein; required for cell-cycle arrest in G1/S, intra-S, and G2/M, plays a role in postreplication repair (PRR) pathway; transmits checkpoint signal by activating Rad53p and Chk1p; hyperphosphorylated by Mec1p and Tel1p; multiple cyclin dependent kinase consensus sites and the C-terminal BRCT domain contribute to DNA damage checkpoint activation; Rad9p Chk1 Activa…
1857	2	YML088W	UFO1	UPTAG0593	Deletion	-0.0471181	-0.0775215	-0.0350615	-0.200302	-0.0871625	F-box receptor protein; subunit of the Skp1-Cdc53-F-box receptor (SCF) E3 ubiquitin ligase complex; binds to phosphorylated Ho endonuclease, allowing its ubiquitination by SCF and subsequent degradation
1858	2	YPL055C	LGE1	UPTAG0305	Deletion	0.642919	0.540045	0.688567	0.877747	-0.0891215	Protein of unknown function; null mutant forms abnormally large cells, and homozygous diploid null mutant displays delayed premeiotic DNA synthesis and reduced efficiency of meiotic nuclear division
1859	2	YPL165C	SET6	UPTAG0689	Deletion	0.23277	0.179318	0.17612	0.0405896	0.476723	SET domain protein of unknown function; deletion heterozygote is sensitive to compounds that target ergosterol biosynthesis, may be involved in compound availability
1860	2	YIL153W	RRD1	UPTAG0210	Deletion	-0.304718	-0.34642	-0.253939	-0.343989	0.161573	Peptidyl-prolyl cis/trans-isomerase; activator of the phosphotyrosyl phosphatase activity of PP2A; involved in G1 phase progression, microtubule dynamics, bud morphogenesis and DNA repair; required for rapid reduction of Sgs1p levels in response to rapamycin; subunit of the Tap42p-Sit4p-Rrd1p complex; protein increases in abundance and relative distribution to the nucleus increases upon DNA repli…
1861	2	YGL087C	MMS2	UPTAG0594	Deletion	0.036929	0.0321263	0.138671	-0.0384596	0.0976254	Ubiquitin-conjugating enzyme variant; involved in error-free postreplication repair; forms a heteromeric complex with Ubc13p, an active ubiquitin-conjugating enzyme; cooperates with chromatin-associated RING finger proteins, Rad18p and Rad5p; protein abundance increases in response to DNA replication stress
1862	2	YGL045W	RIM8	UPTAG0306	Deletion	-0.308405	-0.363105	-0.261209	0.110817	-0.0937368	Protein involved in proteolytic activation of Rim101p; part of response to alkaline pH; interacts with ESCRT-1 subunits Stp22p and Vps28p; essential for anaerobic growth; member of the arrestin-related trafficking adaptor family
1864	2	YML060W	OGG1	UPTAG0211	Deletion	-0.0208533	0.0165615	0.224288	0.116712	0.379458	Nuclear and mitochondrial glycosylase/lyase; specifically excises 7,8-dihydro-8-oxoguanine residues located opposite cytosine or thymine residues in DNA, repairs oxidative damage to mitochondrial DNA, contributes to UVA resistance
1865	2	YGL058W	RAD6	UPTAG0595	Deletion	0.157925	0.108313	0.0369837	0.148365	-0.203548	Ubiquitin-conjugating enzyme (E2); involved in postreplication repair as a heterodimer with Rad18p, regulation of K63 polyubiquitination in response to oxidative stress, DSBR and checkpoint control as a heterodimer with Bre1p, ubiquitin-mediated N-end rule protein degradation as a heterodimer with Ubr1p, ERAD with Ubr1p in the absence of canonical ER membrane ligases, and Rpn4p turnover as part o…
1866	2	YOR195W	SLK19	UPTAG0307	Deletion	0.241368	0.183776	0.138684	0.0631413	-0.165192	Kinetochore-associated protein; required for chromosome segregation and kinetochore clustering; required for normal segregation of chromosomes in meiosis and mitosis; component of the FEAR regulatory network, which promotes Cdc14p release from the nucleolus during anaphase; potential Cdc28p substrate
1868	2	YER169W	RPH1	UPTAG0212	Deletion	0.0189181	0.0168067	-0.0093856	0.0549391	0.0622552	JmjC domain-containing histone demethylase; targets tri- and dimethylated H3K36; associates with actively transcribed regions and promotes elongation; repressor of autophagy-related genes in nutrient-replete conditions; damage-responsive repressor of PHR1; phosphorylated by the Rad53p-dependent DNA damage checkpoint pathway and by a Rim1p-mediated event during starvation; target of stress-induced…
1869	2	YDL190C	UFD2	UPTAG0596	Deletion	0.297671	0.286526	0.369218	0.421676	0.397904	Ubiquitin chain assembly factor (E4); cooperates with a ubiquitin-activating enzyme (E1), a ubiquitin-conjugating enzyme (E2), and a ubiquitin protein ligase (E3) to conjugate ubiquitin to substrates; also functions as an E3
1870	2	YPL033C	YPL033C	UPTAG0308	Deletion	0.244922	0.107426	0.157284	0.246155	-0.101886	Protein of unknown function; involved in regulation of dNTP production; null mutant suppresses the lethality of lcd1 and rad53 mutations; expression is induced by Kar4p
1871	2	YER184C	YER184C	UPTAG0692	Deletion	-0.156575	-0.273597	-0.285231	-0.230021	0.136172	Transcriptional activator of oleate genes; regulates genes involved in fatty acid utilization; zinc cluster protein; deletion confers sensitivity to Calcufluor white, and prevents growth on glycerol or lactate as sole carbon source
1874	2	YPR078C	YPR078C	UPTAG0309	Deletion	0.329262	0.3637	0.445362	0.564653	-0.556824	Putative protein of unknown function; possible role in DNA metabolism and/or in genome stability; expression is heat-inducible
1875	2	YJL057C	IKS1	UPTAG0693	Deletion	0.209711	0.0848551	0.0924568	-0.0451467	0.228294	Protein kinase of unknown cellular role; putative serine/threonine kinase; expression is induced during mild heat stress; deletion mutants are hypersensitive to copper sulphate and resistant to sorbate; interacts with an N-terminal fragment of Sst2p
1876	2	YBR098W	MMS4	UPTAG0214	Deletion	0.189812	0.312909	0.436837	0.486365	-0.111213	Subunit of structure-specific Mms4p-Mus81p endonuclease; cleaves branched DNA; involved in recombination, DNA repair, and joint molecule formation/resolution during meiotic recombination; phosphorylation of the non-catalytic subunit Mms4p by Cdc28p and Cdc5p during mitotic cell cycle activates the function of Mms4p-Mus81p
1878	2	YGL192W	IME4	UPTAG0310	Deletion	0.216474	0.219532	0.231594	0.488116	-0.388839	mRNA N6-adenosine methyltransferase required for entry into meiosis; mediates N6-adenosine methylation of bulk mRNA during the induction of sporulation which includes the meiotic regulators IME1, IME2 and IME4 itself; repressed in haploids via production of antisense IME4 transcripts; transcribed in diploid cells where antisense transcription is repressed; orthologous to human METTL3 (MT-A70)
1880	2	YML102W	CAC2	UPTAG0215	Deletion	0.027315	-0.0735387	-0.156971	-0.174831	-0.105761	Subunit of chromatin assembly factor I (CAF-1), with Rlf2p and Msi1p; chromatin assembly by CAF-1 is important for multiple processes including silencing at telomeres, mating type loci, and rDNA; maintenance of kinetochore structure, deactivation of the DNA damage checkpoint after DNA repair, chromatin dynamics during transcription; and repression of divergent transcription; relocalizes to the cy…
1882	2	YLR182W	SWI6	UPTAG0311	Deletion	-0.109917	-0.154477	-0.158915	-0.285333	-0.151206	Transcription cofactor; forms complexes with Swi4p and Mbp1p to regulate transcription at the G1/S transition; involved in meiotic gene expression; also binds Stb1p to regulate transcription at START; cell wall stress induces phosphorylation by Mpk1p, which regulates Swi6p localization; required for the unfolded protein response, independently of its known transcriptional coactivators
1884	2	YBR195C	MSI1	UPTAG0216	Deletion	-0.238007	-0.215473	-0.23546	-0.342838	-0.0682084	Subunit of chromatin assembly factor I (CAF-1); chromatin assembly by CAF-1 affects multiple processes including silencing at telomeres, mating type loci, and rDNA; maintenance of kinetochore structure; deactivation of DNA damage checkpoint after DNA repair; chromatin dynamics during transcription; and repression of divergent noncoding transcription; Msi1p localizes to nucleus and cytoplasm and i…
1886	2	YJR066W	TOR1	UPTAG0312	Deletion	-0.0556433	0.0215269	-0.0774385	0.0500672	0.050403	PIK-related protein kinase and rapamycin target; subunit of TORC1, a complex that controls growth in response to nutrients by regulating translation, transcription, ribosome biogenesis, nutrient transport and autophagy; involved in meiosis; TOR1 has a paralog, TOR2, that arose from the whole genome duplication
1887	2	YKL222C	YKL222C	UPTAG0696	Deletion	-0.183242	-0.129382	-0.213084	-0.167174	-0.0516999	Protein of unknown function; may interact with ribosomes, based on co-purification experiments; similar to transcriptional regulators from the zinc cluster (binuclear cluster) family; null mutant is sensitive to caffeine
1888	2	YNL229C	URE2	UPTAG0973	Deletion	-0.20487	-0.402837	-0.472871	-0.447844	0.227072	Nitrogen catabolite repression transcriptional regulator; inhibits GLN3 transcription in good nitrogen source; role in sequestering Gln3p and Gat1p to the cytoplasm; has glutathione peroxidase activity and can mutate to acquire GST activity; self-assembly under limited nitrogen conditions creates [URE3] prion and releases catabolite repression
1890	2	YLR399C	BDF1	UPTAG1069	Deletion	-0.123641	-0.103062	-0.0853399	-0.157667	-0.0596368	Protein involved in transcription initiation; functions at TATA-containing promoters; associates with the basal transcription factor TFIID; contains two bromodomains; corresponds to the C-terminal region of mammalian TAF1; redundant with Bdf2p; BDF1 has a paralog, BDF2, that arose from the whole genome duplication
1892	2	YOL001W	PHO80	UPTAG0974	Deletion	0.158494	0.129797	0.0893371	0.299699	0.0643229	Cyclin; interacts with cyclin-dependent kinase Pho85p; regulates the response to nutrient levels and environmental conditions, including the response to phosphate limitation and stress-dependent calcium signaling
1894	2	YCL011C	GBP2	UPTAG1070	Deletion	0.0276191	-0.0431944	-0.073639	-0.118512	0.0279735	Poly(A+) RNA-binding protein; key surveillance factor for the selective export of spliced mRNAs from the nucleus to the cytoplasm; preference for intron-containing genes; similar to Npl3p; also binds single-stranded telomeric repeat sequence in vitro; relocalizes to the cytosol in response to hypoxia; GBP2 has a paralog, HRB1, that arose from the whole genome duplication
1896	2	YNL278W	CAF120	UPTAG0975	Deletion	-0.00125677	-0.0290755	-0.138086	0.119884	-0.12255	Part of the CCR4-NOT transcriptional regulatory complex; involved in controlling mRNA initiation, elongation, and degradation; contains a PH-like domain; CAF120 has a paralog, SKG3, that arose from the whole genome duplication
1898	2	YOR337W	TEA1	UPTAG1071	Deletion	0.0652591	0.0540332	0.0255542	0.183743	0.0898851	Ty1 enhancer activator involved in Ty enhancer-mediated transcription; required for full levels of Ty enhancer-mediated transcription; C6 zinc cluster DNA-binding protein
1900	2	YGR134W	CAF130	UPTAG0976	Deletion	0.326762	0.289226	0.546216	0.584847	-0.437974	Subunit of the CCR4-NOT transcriptional regulatory complex; CCR4-NOT complex is evolutionarily-conserved and involved in controlling mRNA initiation, elongation, and degradation
1902	2	YMR070W	MOT3	UPTAG1072	Deletion	0.260758	0.184573	0.271381	-0.149339	0.114561	Transcriptional repressor, activator; role in cellular adjustment to osmotic stress including modulation of mating efficiency; involved in repression of subset of hypoxic genes by Rox1p, repression of several DAN/TIR genes during aerobic growth, ergosterol biosynthetic genes in response to hyperosmotic stress; contributes to recruitment of Tup1p-Cyc8p general repressor to promoters; relocalizes t…
1906	2	YMR136W	GAT2	UPTAG1073	Deletion	0.191091	0.330138	0.244063	NA	-0.373862	Protein containing GATA family zinc finger motifs; similar to Gln3p and Dal80p; expression repressed by leucine
1908	2	YGL151W	NUT1	UPTAG0978	Deletion	0.20729	0.107652	-0.0117101	0.560497	-0.0460034	Component of the RNA polymerase II mediator complex; mediator is required for transcriptional activation and also has a role in basal transcription
1910	2	YLR013W	GAT3	UPTAG1074	Deletion	0.118164	0.213312	0.196675	0.135598	0.172039	Protein containing GATA family zinc finger motifs; involved in spore wall assembly; sequence similarity to GAT4, and the double mutant gat3 gat4 exhibits reduced dityrosine fluorescence relative to the single mutants
1912	2	YMR179W	SPT21	UPTAG0979	Deletion	-0.385531	-0.219062	-0.366211	-0.437253	-0.283381	Protein with a role in transcriptional silencing; required for normal transcription at several loci including HTA2-HTB2 and HHF2-HHT2, but not required at the other histone loci; functionally related to Spt10p; localizes to nuclear foci that become diffuse upon DNA replication stress
1914	2	YIR013C	GAT4	UPTAG1075	Deletion	-0.0529754	-0.142295	-0.259754	-0.00430991	0.107807	Protein containing GATA family zinc finger motifs; involved in spore wall assembly; sequence similarity to GAT3, and the double mutant gat3 gat4 exhibits reduced dityrosine fluorescence relative to the single mutants
1916	2	YPL101W	ELP4	UPTAG0980	Deletion	0.0723558	-0.0880458	-0.123902	0.131652	-0.0119733	Subunit of hexameric RecA-like ATPase Elp456 Elongator subcomplex; which is required for modification of wobble nucleosides in tRNA; required for Elongator structural integrity; null mutation is functionally complemented by human ELP4
1918	2	YMR228W	MTF1	UPTAG1076	Deletion	0.0255248	0.0722018	0.0688696	-0.276084	0.198872	Mitochondrial RNA polymerase specificity factor; has structural similarity to S-adenosylmethionine-dependent methyltransferases and functional similarity to bacterial sigma-factors; Mtf1p interacts with and stabilizes the Rpo41p-promoter complex, enhancing DNA bending and melting to facilitate pre-initiation open complex formation
1920	2	YGR200C	ELP2	UPTAG0981	Deletion	0.43717	0.211709	0.137067	0.452118	-0.147517	Subunit of Elongator complex; binds to microtubules via conserved alkaline residues; has two seven-bladed WD40 &#946; propellers; Elongator complex is required for modification of wobble nucleosides in tRNA; target of Kluyveromyces lactis zymocin
1924	2	YMR312W	ELP6	UPTAG0982	Deletion	0.0233305	-0.0818024	-0.162321	0.0240954	-0.000222669	Subunit of hexameric RecA-like ATPase Elp456 Elongator subcomplex; which is required for modification of wobble nucleosides in tRNA; required for Elongator structural integrity
1926	2	YDR156W	RPA14	UPTAG1078	Deletion	-0.0268368	-0.010878	-0.117498	-0.141048	0.0307233	RNA polymerase I subunit A14
1928	2	YHR187W	IKI1	UPTAG0983	Deletion	0.0823844	0.00823801	0.161595	0.346016	0.436697	Subunit of hexameric RecA-like ATPase Elp456 Elongator subcomplex; which is required for modification of wobble nucleosides in tRNA; iki1 mutations confer resistance to the K. lactis toxin zymocin
1932	2	YPL086C	ELP3	UPTAG0984	Deletion	-0.182437	-0.11733	-0.511708	-0.150883	0.155233	Subunit of Elongator complex; Elongator is required for modification of wobble nucleosides in tRNA; exhibits histone acetyltransferase activity that is directed to histones H3 and H4; disruption confers resistance to K. lactis zymotoxin; human homolog ELP3 can partially complement yeast elp3 null mutant
1934	2	YJL148W	RPA34	UPTAG1080	Deletion	0.140206	0.229896	0.178052	0.150005	0.263819	RNA polymerase I subunit A34.5; essential for nucleolar assembly and for high polymerase loading rate; nucleolar localization depends on Rpa49p
1936	2	YDR505C	PSP1	UPTAG0025	Deletion	-0.329911	-0.18536	-0.23327	-0.315227	-0.0223992	Asn and gln rich protein of unknown function; high-copy suppressor of POL1 (DNA polymerase alpha) and partial suppressor of CDC2 (polymerase delta) and CDC6 (pre-RC loading factor) mutations; overexpression results in growth inhibition; PSP1 has a paralog, YLR177W, that arose from the whole genome duplication
1937	2	YGL197W	MDS3	UPTAG0409	Deletion	-0.0210594	-0.0404227	0.0559142	-0.0782724	0.368634	Putative component of the TOR regulatory pathway; negative regulator of early meiotic gene expression; required, with Pmd1p, for growth under alkaline conditions; has an N-terminal kelch-like domain; MDS3 has a paralog, PMD1, that arose from the whole genome duplication
1938	2	YJL065C	DLS1	UPTAG0121	Deletion	-0.120686	-0.00725879	0.0648046	-0.113604	-0.0375279	Subunit of ISW2/yCHRAC chromatin accessibility complex; ISW2/yCHRAC also includes Itc1p, Isw2p, and Dpb4p; involved in inheritance of telomeric silencing; DLS1 has a paralog, DPB3, that arose from the whole genome duplication
1939	2	YBR133C	HSL7	UPTAG0505	Deletion	0.0739531	-0.000351408	0.1129	-0.049526	0.317904	Protein arginine N-methyltransferase; exhibits septin and Hsl1p-dependent localization to the bud neck in budded cells and periodic Hsl1p-dependent phosphorylation; required with Hsl1p, and Elm1p for the mother-bud neck recruitment, phosphorylation, and degradation of Swe1p; interacts directly with Swe1p; relocalizes away from bud neck upon DNA replication stress; human homolog PRMT5 can compleme…
1943	2	YBL064C	PRX1	UPTAG0506	Deletion	-0.209087	-0.353843	-0.286149	-0.307398	-0.0982604	Mitochondrial peroxiredoxin with thioredoxin peroxidase activity; has a role in reduction of hydroperoxides; reactivation requires Trr2p and glutathione; induced during respiratory growth and oxidative stress; phosphorylated; protein abundance increases in response to DNA replication stress
1945	2	YDR451C	YHP1	UPTAG0411	Deletion	0.261664	0.162571	0.22329	0.206259	-0.184644	Homeobox transcriptional repressor; binds Mcm1p and early cell cycle box (ECB) elements of cell cycle regulated genes, thereby restricting ECB-mediated transcription to the M/G1 interval; YHP1 has a paralog, YOX1, that arose from the whole genome duplication
1946	2	YLR015W	BRE2	UPTAG0123	Deletion	0.188859	0.0520436	0.000740498	-0.12475	-0.0334429	Subunit of COMPASS (Set1C) complex; COMPASS methylates Lys4 of histone H3 and functions in silencing at telomeres; has a C-terminal Sdc1 Dpy-30 Interaction (SDI) domain that mediates binding to Sdc1p; similar to trithorax-group protein ASH2L
1947	2	YDR453C	TSA2	UPTAG0507	Deletion	0.0693479	0.0910819	0.00935358	0.0344299	-0.226752	Stress inducible cytoplasmic thioredoxin peroxidase; cooperates with Tsa1p in the removal of reactive oxygen, nitrogen and sulfur species using thioredoxin as hydrogen donor; deletion enhances the mutator phenotype of tsa1 mutants; protein abundance increases in response to DNA replication stress; TSA2 has a paralog, TSA1, that arose from the whole genome duplication
1949	2	YML027W	YOX1	UPTAG0412	Deletion	-0.0112786	0.0783864	-0.0344149	0.108596	-0.0531838	Homeobox transcriptional repressor; binds to Mcm1p and to early cell cycle boxes (ECBs) in the promoters of cell cycle-regulated genes expressed in M/G1 phase; expression is cell cycle-regulated; phosphorylated by Cdc28p; relocalizes from nucleus to cytoplasm upon DNA replication stress; YOX1 has a paralog, YHP1, that arose from the whole genome duplication
1950	2	YDR469W	SDC1	UPTAG0124	Deletion	0.190504	0.154617	0.10966	0.0653419	0.00668567	Subunit of the COMPASS (Set1C) complex; COMPASS methylates lysine 4 of histone H3 and is required in chromatin silencing at telomeres; contains a Dpy-30 domain that mediates interaction with Bre2p; similar to C. elegans and human DPY-30
1952	2	YEL072W	RMD6	UPTAG0029	Deletion	-0.126483	-0.0112178	0.0622187	0.131077	0.0361708	Protein required for sporulation
1953	2	YPL269W	KAR9	UPTAG0413	Deletion	0.237885	0.335732	0.333045	0.428903	-0.257263	Spindle positioning factor; orients astral microtubules, connecting them to actin cables at the cortex with Bim1p and Myo2, resulting in proper spindle positioning; targeted for StuBL-dependent degradation at kinetochores by Slx5p-Slx8p, ensuring chromosome transmission fidelity and correct spindle positioning; role in karyogamy; localizes to the shmoo tip, the growing bud-tip, the nucleus, the k…
1954	2	YBR175W	SWD3	UPTAG0125	Deletion	0.348807	0.394804	0.461137	0.14981	-0.120568	Essential subunit of the COMPASS (Set1C) complex; COMPASS methylates histone H3 on lysine 4 and is required in transcriptional silencing near telomeres; WD40 beta propeller superfamily member and ortholog of mammalian WDR5
1955	2	YDL224C	WHI4	UPTAG0509	Deletion	0.0187463	0.135293	0.00625271	0.120285	-0.200562	Putative RNA binding protein; regulates the cell size requirement for passage through Start and commitment to cell division; WHI4 has a paralog, WHI3, that arose from the whole genome duplication
1956	2	YFR048W	RMD8	UPTAG0030	Deletion	-0.217048	-0.282905	-0.313709	-0.123697	0.0200272	Cytosolic protein required for sporulation
1957	2	YOR269W	PAC1	UPTAG0414	Deletion	0.029521	-0.125334	-0.00358428	-0.064881	1.10068	Involved in nuclear migration, part of the dynein/dynactin pathway; targets dynein to microtubule tips, which is necessary for sliding of microtubules along bud cortex; serves at interface between dynein's ATPase site and its microtubule binding stalk, causing individual dynein motors to remain attached to microtubules for long periods; synthetic lethal with bni1; homolog of human LIS1, mutations…
1958	2	YLR288C	MEC3	UPTAG0126	Deletion	0.08583	0.101088	0.0794754	0.0858757	-0.0528179	DNA damage and meiotic pachytene checkpoint protein; subunit of a heterotrimeric complex (Rad17p-Mec3p-Ddc1p) that forms a sliding clamp, loaded onto partial duplex DNA by a clamp loader complex; homolog of human and S. pombe Hus1
1959	2	YMR199W	CLN1	UPTAG0510	Deletion	0.0653824	0.059631	0.053171	0.0335818	-0.0224061	G1 cyclin involved in regulation of the cell cycle; activates Cdc28p kinase to promote the G1 to S phase transition; late G1 specific expression depends on transcription factor complexes, MBF (Swi6p-Mbp1p) and SBF (Swi6p-Swi4p); CLN1 has a paralog, CLN2, that arose from the whole genome duplication; cell cycle arrest phenotype of the cln1 cln2 cln3 triple null mutant is complemented by any of hum…
1961	2	YMR299C	DYN3	UPTAG0415	Deletion	-0.0130659	-0.059624	-0.187561	-0.0981066	-0.0888791	Dynein light intermediate chain (LIC); localizes with dynein, null mutant is defective in nuclear migration
1962	2	YBR278W	DPB3	UPTAG0127	Deletion	0.210017	0.141885	0.179993	0.235111	0.0946392	Third-largest subunit of DNA polymerase II (DNA polymerase epsilon); required to maintain fidelity of chromosomal replication and also for inheritance of telomeric silencing; stabilizes the interaction of Pol epsilon with primer-template DNA, positively affecting the processivity of the polymerase and exonuclease activities of Pol epsilon; mRNA abundance peaks at the G1/S boundary of the cell cyc…
1964	2	YGL056C	SDS23	UPTAG0032	Deletion	0.137095	0.203045	0.324984	0.260444	-0.304492	Protein involved in cell separation during budding; one of two S. cerevisiae homologs (Sds23p and Sds24p) of the S. pombe Sds23 protein, which is implicated in APC/cyclosome regulation; SDS23 has a paralog, SDS24, that arose from the whole genome duplication
1966	2	YDR121W	DPB4	UPTAG0128	Deletion	-0.139655	-0.0195808	-0.0722971	0.0975962	-0.128796	Subunit of DNA pol epsilon and of ISW2 chromatin accessibility complex; involved in both chromosomal DNA replication and inheritance of telomeric silencing; stabilizes the interaction of Pol epsilon with primer-template DNA, positively affecting the processivity of the polymerase and exonuclease activities of Pol epsilon; interacts with extranucleosomal DNA and acts as anchor point for ISW2 compl…
1967	2	YPL256C	CLN2	UPTAG0512	Deletion	-0.044546	0.0198174	-0.209763	-0.151146	-0.138066	G1 cyclin involved in regulation of the cell cycle; activates Cdc28p kinase to promote the G1 to S phase transition; late G1 specific expression depends on transcription factor complexes, MBF (Swi6p-Mbp1p) and SBF (Swi6p-Swi4p); CLN2 has a paralog, CLN1, that arose from the whole genome duplication; cell cycle arrest phenotype of the cln1 cln2 cln3 triple null mutant is complemented by any of hum…
1968	2	YBL031W	SHE1	UPTAG0033	Deletion	0.064927	0.0177754	-0.0298704	0.104729	-0.182409	Mitotic spindle protein; interacts with components of the Dam1 (DASH) complex, its effector Sli15p, and microtubule-associated protein Bim1p; also localizes to nuclear microtubules and to the bud neck in a ring-shaped structure; inhibits dynein function
1969	2	YDR488C	PAC11	UPTAG0417	Deletion	-0.0344501	-0.0115203	-0.160488	-0.0882979	0.605548	Dynein intermediate chain, microtubule motor protein; required for intracellular transport and cell division; acts in cytoplasmic dynein pathway; forms complex with dynein light chain Dyn2p that promotes Dyn1p homodimerization and potentiates motor processivity; Dyn2p-Pac11p complex is also important for interaction of dynein motor complex with dynactin complex; forms cortical cytoplasmic microtu…
1971	2	YLR003C	YLR003C	UPTAG0513	Deletion	-0.168568	-0.262593	-0.215239	-0.194661	0.121983	Putative subunit of the 90S preribosome processome complex; overexpression rescues supressor mutant of mcm10; null mutant is viable; relocalizes from nucleus to cytoplasm upon DNA replication stress
1972	2	YGL228W	SHE10	UPTAG0034	Deletion	0.0426072	-0.0201913	-0.0161897	0.127105	0.138924	Protein involved in outer spore wall assembly; likely involved directly in dityrosine layer assembly; putative GPI-anchored protein; overexpression causes growth arrest;; SWAT-GFP, seamless-GFP and mCherry fusion proteins localize to the endoplasmic reticulum; SHE10 has a paralog, OSW7/YFR039C, that arose from the whole genome duplication; paralogs are redundant for spore wall dityrosine assembly
1973	2	YDR150W	NUM1	UPTAG0418	Deletion	0.0909407	0.188631	0.0974986	0.0481057	0.373826	Protein required for nuclear migration; component of the mitochondria-ER-cortex-ancor (MECA); required for the association of mitochondria with the cell cortex and for accurate distribution of mitochondrial network; interacts with Mdm36p to link the ER and mitochondria at the cortex; localizes to the mother cell cortex and the bud tip; may mediate interactions of dynein and cytoplasmic microtubul…
1975	2	YAL024C	LTE1	UPTAG0514	Deletion	0.0249333	0.0624984	-0.0564168	0.0441734	0.218635	Protein similar to GDP/GTP exchange factors; without detectable GEF activity; required for asymmetric localization of Bfa1p at daughter-directed spindle pole bodies and for mitotic exit at low temperatures
1976	2	YLR187W	SKG3	UPTAG0035	Deletion	0.157403	-0.000102331	-0.0841191	-0.116797	0.116938	Protein of unknown function; green fluorescent protein (GFP)-fusion protein localizes to the cell periphery, cytoplasm, bud, and bud neck; potential Cdc28p substrate; similar to Skg4p; relocalizes from bud neck to cytoplasm upon DNA replication stress; SKG3 has a paralog, CAF120, that arose from the whole genome duplication
1977	2	YHR086W	NAM8	UPTAG0419	Deletion	0.100074	0.0920341	0.0595068	0.00575333	0.607184	RNA binding protein, component of the U1 snRNP protein; mutants are defective in meiotic recombination and in formation of viable spores, involved in the formation of DSBs through meiosis-specific splicing of REC107 pre-mRNA; Nam8p regulon embraces the meiotic pre-mRNAs of REC107, HFM1, AMA1 SPO22 and PCH2; the putative RNA binding domains RRM2 and RRM3 are required for Nam8p meiotic function
1978	2	YHR119W	SET1	UPTAG0131	Deletion	0.152384	0.016568	0.277365	0.0587274	-0.0999955	Histone methyltransferase, subunit of the COMPASS (Set1C) complex; COMPASS methylates histone H3K4; Set1p-dependent H3K4 trimethylation recruits Nrd1p, allowing efficient termination of snoRNAs and cryptic unstable transcripts (CUTs) by Nrd1p-Nab3p-Sen1p pathway; modulates histone acetylation levels in promoter proximal regions to ensure efficient Nrd1p-dependent termination; required in transcri…
1979	2	YHR152W	SPO12	UPTAG0515	Deletion	0.0209068	-0.00229632	0.0576771	-0.0934749	0.298954	Nucleolar protein of unknown function; positive regulator of mitotic exit; involved in regulating release of Cdc14p from the nucleolus in early anaphase, may play similar role in meiosis; SPO12 has a paralog, BNS1, that arose from the whole genome duplication
1980	2	YIL011W	TIR3	UPTAG0036	Deletion	0.0481044	0.0666334	0.0337452	-0.0636972	-0.166779	Cell wall mannoprotein; member of Srp1p/Tip1p family of serine-alanine-rich proteins; expressed under anaerobic conditions and required for anaerobic growth; TIR3 has a paralog, TIR2, that arose from the whole genome duplication
1981	2	YGR129W	SYF2	UPTAG0420	Deletion	0.011055	-0.151669	-0.0884672	-0.0783923	0.0626786	Member of the NineTeen Complex (NTC); NTC contains Prp19p and stabilizes U6 snRNA in catalytic forms of the spliceosome containing U2, U5, and U6 snRNAs; relocalizes to the cytosol in response to hypoxia; isy1 syf2 cells have defective spindles activiating cell cycle arrest
1983	2	YBR186W	PCH2	UPTAG0516	Deletion	0.129561	0.169815	0.304928	0.120438	0.118586	Hexameric ring ATPase that remodels chromosome axis protein Hop1p; nucleolar component of the pachytene checkpoint, which prevents chromosome segregation when recombination and chromosome synapsis are defective; also represses meiotic interhomolog recombination in rDNA; required for meiotic double-stranded break formation
1984	2	YBR103W	SIF2	UPTAG0793	Deletion	-0.128087	-0.0337812	-0.0576963	-0.217403	0.0420994	WD40 repeat-containing subunit of Set3C histone deacetylase complex; complex represses early/middle sporulation genes; antagonizes telomeric silencing; binds specifically to the Sir4p N-terminus
1986	2	YNL286W	CUS2	UPTAG0889	Deletion	0.360628	-0.152576	-0.0434091	0.0349371	-0.331043	Putative checkpoint factor in transcription; binds to U2 snRNA and Prp11p; regulates toggling of the U2 snRNA stem II region between different structures; contains two RNA recognition motifs (RRMs)
1988	2	YBR275C	RIF1	UPTAG0794	Deletion	0.0307206	0.249892	0.217611	0.100914	0.126432	Protein that binds to the Rap1p C-terminus; acts synergistically with Rif2p to help control telomere length and establish telomeric silencing; involved in control of DNA replication; contributes to resection of DNA double strand breaks (DSBs); deletion results in telomere elongation
1992	2	YAR003W	SWD1	UPTAG0795	Deletion	0.255654	0.170872	0.229996	0.138176	0.078132	Subunit of the COMPASS (Set1C) complex; COMPASS methylates histone H3 on lysine 4 and is required in transcriptional silencing near telomeres; WD40 beta propeller superfamily member with similarity to mammalian Rbbp7
2000	2	YDL074C	BRE1	UPTAG0797	Deletion	0.330476	0.127188	0.0611629	-0.0201832	-0.0321454	E3 ubiquitin ligase; forms heterodimer with Rad6p to regulate K63 polyubiquitination in response to oxidative stress and to monoubiquinate histone H2B-K123, which is required for the subsequent methylation of histone H3-K4 and H3-K79; required for DSBR, transcription, silencing, and checkpoint control; interacts with RNA-binding protein Npl3p, linking histone ubiquitination to mRNA processing; Br…
2002	2	YJR050W	ISY1	UPTAG0893	Deletion	0.034565	0.0628869	-0.158726	-0.224769	-0.17801	Member of the NineTeen Complex (NTC); NTC contains Prp19p and stabilizes U6 snRNA in catalytic forms of spliceosome containing U2, U5, and U6 snRNAs; interacts with Prp16p to modulate splicing fidelity; isy1 syf2 cells have defective spindles
2004	2	YIL084C	SDS3	UPTAG0798	Deletion	-0.120338	-0.135374	0.0575382	0.815456	-0.114306	Component of the Rpd3L histone deacetylase complex; required for its structural integrity and catalytic activity, involved in transcriptional silencing and required for sporulation; relocalizes to the cytosol in response to hypoxia; cells defective in SDS3 display pleiotropic phenotypes
2008	2	YLR270W	DCS1	UPTAG0799	Deletion	0.156683	-0.0330324	0.00923093	0.0507797	-0.00172894	Non-essential hydrolase involved in mRNA decapping; activates Xrn1p; may function in a feedback mechanism to regulate deadenylation, contains pyrophosphatase activity and a HIT (histidine triad) motif; acts as inhibitor of neutral trehalase Nth1p; required for growth on glycerol medium; protein abundance increases in response to DNA replication stress; DCS1 has a paralog, DCS2, that arose from th…
2012	2	YGL222C	EDC1	UPTAG0800	Deletion	-0.148767	-0.164134	-0.266009	-0.370183	0.0405168	RNA-binding protein that activates mRNA decapping directly; binds to mRNA substrate and enhances activity of decapping proteins Dcp1p and Dcp2p; has a role in translation during heat stress; protein becomes more abundant and forms cytoplasmic foci in response to DNA replication stress; EDC1 has a paralog, EDC2, that arose from the whole genome duplication
2016	2	YER035W	EDC2	UPTAG0801	Deletion	-0.0061034	-0.0309537	-0.101904	0.0121981	-0.191887	RNA-binding protein that directly activates mRNA decapping; binds mRNA substrate and enhances activity of decapping proteins Dcp1p and Dcp2p; has a role in translation during heat stress; protein increases in abundance and relocalizes to nucleolus and to nuclear foci upon DNA replication stress; EDC2 has a paralog, EDC1, that arose from the whole genome duplication
2018	2	YOR308C	SNU66	UPTAG0897	Deletion	0.0604954	-0.0297752	0.00797137	-0.0444524	0.226755	Component of the U4/U6.U5 snRNP complex; involved in pre-mRNA splicing via spliceosome; also required for pre-5S rRNA processing and may act in concert with Rnh70p; has homology to human SART-1
2022	2	YHR165C	PRP8	UPTAG0898	Deletion	0.239331	0.210993	0.184548	0.0598674	-0.267402	Component of U4/U6-U5 snRNP complex; involved in second catalytic step of splicing; participates in spliceosomal assembly through its interaction with U1 snRNA; largest and most evolutionarily conserved protein of the spliceosome; mutations in human ortholog, PRPF8, cause Retinitis pigmentosa and missplicing in Myelodysplastic syndrome; mouse ortholog interacts with androgen receptor and may have…
2024	2	YEL015W	EDC3	UPTAG0803	Deletion	-0.142256	-0.0819087	-0.168407	-0.055177	-0.0274829	Non-essential conserved protein with a role in mRNA decapping; specifically affects the function of the decapping enzyme Dcp1p; mediates decay of the RPS28B mRNA via binding to both Rps28Bp (or Rps28Ap) and the RPS28B mRNA; mediates decay of the YRA1 mRNA by a different, translation-independent mechanism; localizes to cytoplasmic mRNA processing bodies; forms cytoplasmic foci upon DNA replication…
2026	2	YDR378C	LSM6	UPTAG0899	Deletion	-0.0303968	0.36881	0.515874	1.27613	-0.170445	Lsm (Like Sm) protein; part of heteroheptameric complexes (Lsm2p-7p and either Lsm1p or 8p): cytoplasmic Lsm1p complex involved in mRNA decay; nuclear Lsm8p complex part of U6 snRNP and possibly involved in processing tRNA, snoRNA, and rRNA
2028	2	YGR249W	MGA1	UPTAG0804	Deletion	0.135347	0.236937	0.10012	0.293896	0.00709657	Protein similar to heat shock transcription factor; multicopy suppressor of pseudohyphal growth defects of ammonium permease mutants
2032	2	YPL167C	REV3	UPTAG0217	Deletion	0.0720601	0.116125	0.184384	0.240586	0.114247	Catalytic subunit of DNA polymerase zeta; involved in translesion synthesis during post-replication repair; required for mutagenesis induced by DNA damage; involved in double-strand break repair; forms a complex with Rev7p, Pol31p and Pol32p
2034	2	YOR178C	GAC1	UPTAG0313	Deletion	0.375694	0.423368	0.753066	0.787857	0.633858	Regulatory subunit for Glc7p type-1 protein phosphatase (PP1); tethers Glc7p to Gsy2p glycogen synthase, binds Hsf1p heat shock transcription factor, required for induction of some HSF-regulated genes under heat shock; GAC1 has a paralog, PIG1, that arose from the whole genome duplication
2035	2	YPL230W	YPL230W	UPTAG0697	Deletion	0.0235754	-0.110489	-0.157775	-0.157899	-0.0881936	Putative transcription factor containing a C2H2 zinc finger; mutation affects transcriptional regulation of genes involved in growth on non-fermentable carbon sources, response to salt stress and cell wall biosynthesis; USV1 has a paralog, RGM1, that arose from the whole genome duplication
2036	2	YIL139C	REV7	UPTAG0218	Deletion	0.0881089	-0.131442	-0.0601375	-0.137528	0.0831207	Accessory subunit of DNA polymerase zeta; involved in translesion synthesis during post-replication repair; required for mutagenesis induced by DNA damage; involved in double-strand break repair; forms a complex with Rev3p, Pol31p and Pol32p
2039	2	YPR196W	YPR196W	UPTAG0698	Deletion	0.0418412	0.120548	0.0770347	-0.0757194	-0.0169941	Putative maltose-responsive transcription factor
2040	2	YHR031C	RRM3	UPTAG0219	Deletion	-0.107491	0.0323469	0.119995	-0.146102	-0.0407727	DNA helicase involved in rDNA replication and Ty1 transposition; binds to and suppresses DNA damage at G4 motifs in vivo; relieves replication fork pauses at telomeric regions; structurally and functionally related to Pif1p
2042	2	YHL024W	RIM4	UPTAG0315	Deletion	0.058386	0.0696057	0.10399	0.282671	-0.0933394	Putative RNA-binding protein; required for the expression of early and middle sporulation genes
2043	2	YML017W	PSP2	UPTAG0699	Deletion	0.0900241	0.399327	0.145027	0.156823	-0.122974	Asn rich cytoplasmic protein that contains RGG motifs; high-copy suppressor of group II intron-splicing defects of a mutation in MRS2 and of a conditional mutation in POL1 (DNA polymerase alpha); possible role in mitochondrial mRNA splicing
2046	2	YNL210W	MER1	UPTAG0316	Deletion	0.0279415	0.00379098	0.0946903	0.108543	-0.0218318	mRNA-binding protein required for meiosis-specific mRNA splicing; required for chromosome pairing and meiotic recombination; Mer1p regulon embraces four essential meiotic pre-mRNAs: REC107, HFM1, AMA1 and SPO22
2047	2	YBR194W	YBR194W	UPTAG0700	Deletion	0.0233395	0.0799875	0.0577388	0.0882768	-0.148837	Protein proposed to be associated with the nuclear pore complex; null mutant is viable, displays elevated frequency of mitochondrial genome loss and is sensitive to freeze-thaw stress
2050	2	YER179W	DMC1	UPTAG0317	Deletion	0.0326504	0.0620626	-0.0608449	-0.054756	-0.132092	Meiosis-specific recombinase required for double-strand break repair; also required for pairing between homologous chromosomes; required for the normal morphogenesis of synaptonemal complex; homolog of Rad51p and the bacterial RecA protein; binds ssDNA and dsDNA, forms helical filaments; stimulated by Rdh54p
2051	2	YDR169C	STB3	UPTAG0701	Deletion	-0.115881	-0.00808873	-0.0776097	0.0295256	-0.289203	Ribosomal RNA processing element (RRPE)-binding protein; involved in the glucose-induced transition from quiescence to growth; restricted to nucleus in quiescent cells, released into cytoplasm after glucose repletion; binds Sin3p; relative distribution to the nucleus increases upon DNA replication stress
2052	2	YDR279W	RNH202	UPTAG0222	Deletion	0.33898	0.142745	0.0761486	-0.0736334	0.0381744	Ribonuclease H2 subunit; required for RNase H2 activity; role in ribonucleotide excision repair; related to human AGS2 that causes Aicardi-Goutieres syndrome
2054	2	YGR044C	RME1	UPTAG0318	Deletion	0.00719237	-0.152764	0.00361094	-0.138169	0.328883	Zinc finger protein involved in control of meiosis; prevents meiosis by repressing IME1 expression and promotes mitosis by activating CLN2 expression; directly repressed by a1-alpha2 regulator; mediates cell type control of sporulation; relocalizes from nucleus to cytoplasm upon DNA replication stress
2055	2	YER139C	YER139C	UPTAG0702	Deletion	-0.047462	-0.0741424	0.0388913	0.070588	1.26064	CTD phosphatase; dephosphorylates S5-P in the C-terminal domain of Rpo21p; has a cysteine-rich motif required for function and conserved in eukaryotes; shuttles between the nucleus and cytoplasm; RTR1 has a paralog, RTR2, that arose from the whole genome duplication
2056	2	YLR154C	RNH203	UPTAG0223	Deletion	0.124995	0.11352	0.146428	0.0867476	-0.0698006	Ribonuclease H2 subunit; required for RNase H2 activity; role in ribonucleotide excision repair; related to human AGS3 that causes Aicardi-Goutieres syndrome
2058	2	YOL091W	SPO21	UPTAG0319	Deletion	0.154696	0.0846397	0.227172	0.0649316	-0.0346747	Component of the meiotic outer plaque of the spindle pole body; involved in modifying the meiotic outer plaque that is required prior to prospore membrane formation; SPO21 has a paralog, YSW1, that arose from the whole genome duplication
2059	2	YIL137C	TMA108	UPTAG0703	Deletion	0.13359	0.226795	0.183478	0.200516	-0.1269	Ribosome-associated, nascent chain binding factor; binds N-terminal region of nascent peptides during translation; recognizes target proteins via its putative metallopeptidase peptide-binding pocket
2066	2	YCL055W	KAR4	UPTAG0321	Deletion	0.128243	0.0553323	-0.0331078	0.182627	-0.144519	Transcription factor required for response to pheromones; also required during meiosis; exists in two forms, a slower-migrating form more abundant during vegetative growth and a faster-migrating form induced by pheromone
2067	2	YGL221C	NIF3	UPTAG0705	Deletion	-0.212586	-0.0459632	-0.0240652	-0.186913	-0.260216	Protein of unknown function; similar to Listeria monocytogenes major sigma factor (rpoD gene product); the authentic, non-tagged protein is detected in highly purified mitochondria in high-throughput studies
2068	2	YGR180C	RNR4	UPTAG0226	Deletion	-0.18877	-0.190495	-0.191591	-0.450918	0.188717	Ribonucleotide-diphosphate reductase (RNR) small subunit; the RNR complex catalyzes the rate-limiting step in dNTP synthesis and is regulated by DNA replication and DNA damage checkpoint pathways via localization of the small subunits; relocalizes from nucleus to cytoplasm upon DNA replication stress; RNR4 has a paralog, RNR2, that arose from the whole genome duplication
2070	2	YIL132C	CSM2	UPTAG0322	Deletion	0.0439118	0.093785	0.0807996	0.01767	-0.0314354	Component of Shu complex (aka PCSS complex); Shu complex also includes Psy3, Shu1, Shu2, and promotes error-free DNA repair,; Shu complex mediates inhibition of Srs2p function; promotes formation of Rad51p filaments; Psy3p and Csm2p contain similar DNA-binding regions which work together to form a single DNA binding site; required for accurate chromosome segregation during meiosis
2071	2	YPR031W	NTO1	UPTAG0706	Deletion	-0.00886241	-0.0374864	-0.110735	0.222072	0.0309321	Subunit of the NuA3 histone acetyltransferase complex; this complex acetylates histone H3; contains PHD finger domain that interacts with methylated histone H3
2072	2	YNL273W	TOF1	UPTAG0227	Deletion	0.132197	0.158752	0.201849	0.0117832	-0.0473554	Subunit of a replication-pausing checkpoint complex; Tof1p-Mrc1p-Csm3p acts at the stalled replication fork to promote sister chromatid cohesion after DNA damage, facilitating gap repair of damaged DNA; interacts with the MCM helicase; relocalizes to the cytosol in response to hypoxia
2074	2	YPL200W	CSM4	UPTAG0323	Deletion	0.0570008	0.00486019	0.0593954	0.186937	-0.119806	Protein required for accurate chromosome segregation during meiosis; involved in meiotic telomere clustering (bouquet formation) and telomere-led rapid prophase movements; functions with meiosis-specific telomere-binding protein Ndj1p; CSM4 has a paralog, MPS2, that arose from the whole genome duplication
2075	2	YDL053C	PBP4	UPTAG0707	Deletion	-0.010272	-0.0480647	0.0102733	-0.0365661	-0.304636	Pbp1p binding protein; interacts strongly with Pab1p-binding protein 1 (Pbp1p) in the yeast two-hybrid system; also interacts with Lsm12p in a copurification assay; relative distribution to the nucleus increases upon DNA replication stress
2076	2	YGR276C	RNH70	UPTAG0228	Deletion	-0.08136	0.0966225	0.0213248	0.0739639	-0.222961	3'-5' exoribonuclease; required for maturation of 3' ends of 5S rRNA and tRNA-Arg3 from dicistronic transcripts
2078	2	YER106W	MAM1	UPTAG0324	Deletion	-0.108695	-0.123461	0.227953	0.345346	0.588862	Monopolin; meiosis-specific kinetochore-associated protein involved in monopolar attachment of sister kinetochores to the meiotic spindle; subunit of monopolin, a complex that prevents biorientation of sister kinetochores to ensure homolog biorientation during meiosis I; regulates the conformation, enzyme kinetics and substrate specificity of the Dsn1p kinase, Hrr1p; expressed only during the fir…
2079	2	YHR207C	SET5	UPTAG0708	Deletion	0.154958	0.0623077	-0.0659891	0.132909	0.37393	Methyltransferase involved in methylation of histone H4 Lys5, -8, -12; S-adenosylmethionine-dependent; zinc-finger protein, contains one canonical and two unusual fingers in unusual arrangements; deletion enhances replication of positive-strand RNA virus
2080	2	YLR384C	IKI3	UPTAG0985	Deletion	0.235114	0.0290691	0.0828795	0.0850262	0.171728	Subunit of Elongator complex; Elongator is required for modification of wobble nucleosides in tRNA; maintains structural integrity of Elongator; homolog of human IKAP, mutations in which cause familial dysautonomia (FD)
2082	2	YBL025W	RRN10	UPTAG1081	Deletion	-0.195403	-0.162922	-0.440012	-0.285362	-0.0258981	Protein involved in promoting high level transcription of rDNA; subunit of UAF (upstream activation factor) for RNA polymerase I
2084	2	YHL009C	YAP3	UPTAG0986	Deletion	0.0214563	0.0607715	0.107307	0.26906	-0.345972	Basic leucine zipper (bZIP) transcription factor
2086	2	YOR295W	UAF30	UPTAG1082	Deletion	-0.550894	-0.509109	-0.356911	-1.02473	0.903397	Subunit of UAF (upstream activation factor) complex; UAF is an RNA polymerase I specific transcription stimulatory factor composed of Uaf30p, Rrn5p, Rrn9p, Rrn10p, histones H3 and H4; targeting factor for the UAF that facilitates activation of many rDNA genes; deletion decreases cellular growth rate; UAF30 has a paralog, TRI1, that arose from the whole genome duplication
2092	2	YIL038C	NOT3	UPTAG0988	Deletion	-0.258395	-0.19902	-0.27234	-0.594216	-0.0501914	Component of the CCR4-NOT core complex, involved in mRNA decapping; involved in transcription initiation and elongation and in mRNA degradation; conserved lysine in human homolog of Not3p and Not5p is mutated in cancers
2098	2	YPR070W	MED1	UPTAG1085	Deletion	0.0520236	0.0812334	0.0207043	0.77342	0.00997943	Subunit of the RNA polymerase II mediator complex; associates with core polymerase subunits to form the RNA polymerase II holoenzyme; essential for transcriptional regulation
2100	2	YNR052C	POP2	UPTAG0990	Deletion	-0.278774	-0.0397289	0.02642	-0.195539	0.00306843	RNase of the DEDD superfamily; subunit of the Ccr4-Not complex that mediates 3' to 5' mRNA deadenylation
2102	2	YDL005C	MED2	UPTAG1086	Deletion	0.103706	-0.160813	-0.263332	-0.287505	0.259032	Subunit of the RNA polymerase II mediator complex; associates with core polymerase subunits to form the RNA polymerase II holoenzyme; essential for transcriptional regulation; relocalizes to the cytosol in response to hypoxia
[truncated: 3,804 more rows]

## Sheet: DownTag_overH3_meanlog2
Index	Plate	ORF	Gene	DNTAG.Name	Mutant	Acetyl_H3_mean_DN	Crotonyl_H3_mean_DN	Butyryl_H3_mean_DN	Succinyl_H3_mean_DN	H3_mean_DN	Description
[truncated: 4,928 more rows]

## Sheet: UpTag_meanlog2
Index	Plate	ORF	Gene	UPTAG.Name	Mutant	Acetyl_mean_UP	Crotonyl_mean_UP	Butyryl_mean_UP	Succinyl_mean_UP	H3_mean_UP	Description
[truncated: 4,928 more rows]

## Sheet: DownTag_meanlog2
Index	Plate	ORF	Gene	DNTAG.Name	Mutant	Acetyl_mean_DN	Crotonyl_mean_DN	Butyryl_mean_DN	Succinyl_mean_DN	H3_mean_DN	Description
[truncated: 4,928 more rows]

## Sheet: UpTag_screen1
Index	Plate	ORF	Gene	UPTAG.Name	Mutant	Acetyl_UPtag_rep1	Crotonyl_UPtag_rep1	Butyryl_UPtag_rep1	Succinyl_UPtag_rep1	H3_UPtag_rep1	Description
[truncated: 4,928 more rows]

[truncated: 7 more sheets: UpTag_screen2, DownTag_screen1, DownTag_screen2, Rawcounts_UpTag_screen1, Rawcounts_UpTag_screen2, Rawcounts_DownTag_screen1, Rawcounts_DownTag_screen2]
